# Supplementary material for: PBMC proteome is altered in children with high body fat percentage
Source: Sci Rep. 2025 Nov 19;15:40733. doi: 10.1038/s41598-025-24461-2 (PMC12630839; doi:10.1038/s41598-025-24461-2)
Supplement: Supplementary file 2 — Supplementary Information 2. [file 41598_2025_24461_MOESM2_ESM.xlsx]

## Sheet: Supplementary Table S1
Master Accession	LogFC	Average Expression	P.Value	adj.P.Val	Number of peptides	Master Protein Description	Gene	qvalue	direction	significance
O60888	0.038628	22.6131	2.28949e-06	0.00931363	4	Protein CutA	CUTA	0.00585875	up	sig
O75251	0.0198002	20.431	1.5209e-05	0.0206234	6	NADH dehydrogenase [ubiquinone] iron-sulfur protein 7, mitochondrial	NDUFS7	0.0129731	up	sig
Q8NDZ4	0.0183693	20.7772	1.06088e-05	0.0206234	6	Divergent protein kinase domain 2A	DIPK2A	0.0129731	up	sig
Q9UH62	0.0164315	20.6902	6.24271e-05	0.0227188	13	Armadillo repeat-containing X-linked protein 3	ARMCX3	0.0142913	up	sig
P04899	0.0154811	23.3559	3.60909e-05	0.0227188	15	Guanine nucleotide-binding protein G(i) subunit alpha-2	GNAI2	0.0142913	up	sig
Q9Y6A9	0.015028	22.5223	4.6867e-05	0.0227188	2	Signal peptidase complex subunit 1	SPCS1	0.0142913	up	sig
Q9UL25	0.014973	22.3391	3.16574e-05	0.0227188	9	Ras-related protein Rab-21	RAB21	0.0142913	up	sig
Q9Y512	0.0147333	21.1863	4.31303e-05	0.0227188	12	Sorting and assembly machinery component 50 homolog	SAMM50	0.0142913	up	sig
Q68EM7	0.0138471	20.639	6.64672e-05	0.0227188	12	Rho GTPase-activating protein 17	ARHGAP17	0.0142913	up	sig
Q02218	0.0128137	20.7582	2.48426e-05	0.0227188	46	2-oxoglutarate dehydrogenase complex component E1	OGDH	0.0142913	up	sig
P0DMV9	0.0123643	22.7196	6.7017e-05	0.0227188	22	Heat shock 70 kDa protein 1B	HSPA1B	0.0142913	up	sig
P51451	-0.0607937	19.0529	6.14355e-05	0.0227188	2	Tyrosine-protein kinase Blk	BLK	0.0142913	down	sig
O15382	0.0123077	20.4964	8.49242e-05	0.0264482	6	Branched-chain-amino-acid aminotransferase, mitochondrial	BCAT2	0.0166373	up	sig
P46736	0.0114487	20.6388	9.10213e-05	0.0264482	9	Lys-63-specific deubiquitinase BRCC36	BRCC3	0.0166373	up	sig
Q9H0X4	0.0195533	21.5233	0.000119665	0.0294259	4	Protein FAM234A	FAM234A	0.0185104	up	sig
Q16795	0.0130314	21.7508	0.000122638	0.0294259	14	NADH dehydrogenase [ubiquinone] 1 alpha subcomplex subunit 9, mitochondrial	NDUFA9	0.0185104	up	sig
Q66LE6	-0.0337972	19.9926	0.000122969	0.0294259	2	Serine/threonine-protein phosphatase 2A 55 kDa regulatory subunit B delta isoform	PPP2R2D	0.0185104	down	sig
P15153	0.0208129	23.8085	0.000146756	0.0321269	7	Ras-related C3 botulinum toxin substrate 2	RAC2	0.0202095	up	sig
P57764	0.0169731	20.2152	0.000156841	0.0321269	9	Gasdermin-D	GSDMD	0.0202095	up	sig
A0A075B6I9	-0.0543353	18.3186	0.000157949	0.0321269	2	Immunoglobulin lambda variable 7-46	IGLV7-46	0.0202095	down	sig
P02675	0.0198681	24.5812	0.000166709	0.0322939	51	Fibrinogen beta chain	FGB	0.0203145	up	sig
Q8N2U0	0.0238493	21.2436	0.000176831	0.0326977	2	Transmembrane protein 256	TMEM256	0.0205685	up	sig
P53007	0.0170886	21.3154	0.000205389	0.0348134	14	Tricarboxylate transport protein, mitochondrial	SLC25A1	0.0218994	up	sig
P45880	0.0136355	23.3386	0.000202066	0.0348134	12	Voltage-dependent anion-selective channel protein 2	VDAC2	0.0218994	up	sig
Q7L211	0.0481044	17.8102	0.000226213	0.0353936	2	Protein ABHD13	ABHD13	0.0222644	up	sig
P07996	0.0315197	24.0527	0.000226012	0.0353936	30	Thrombospondin-1	THBS1	0.0222644	up	sig
A2RTX5	0.0267335	20.3711	0.000236147	0.0355795	5	Threonine--tRNA ligase 2, cytoplasmic	TARS3	0.0223813	up	sig
O60826	0.0205261	20.099	0.000354228	0.0434721	6	Coiled-coil domain-containing protein 22	CCDC22	0.0273462	up	sig
P01133	0.019178	20.8244	0.000368419	0.0434721	16	Pro-epidermal growth factor	EGF	0.0273462	up	sig
P49641	0.0173393	20.2913	0.000358886	0.0434721	10	Alpha-mannosidase 2x	MAN2A2	0.0273462	up	sig
O95336	0.0139803	22.6701	0.000395395	0.0434721	14	6-phosphogluconolactonase	PGLS	0.0273462	up	sig
O75746	0.0135772	20.3914	0.000388697	0.0434721	11	Electrogenic aspartate/glutamate antiporter SLC25A12, mitochondrial	SLC25A12	0.0273462	up	sig
Q9P0J1	0.0116461	20.2334	0.000311244	0.0434721	8	[Pyruvate dehydrogenase [acetyl-transferring]]-phosphatase 1, mitochondrial	PDP1	0.0273462	up	sig
Q14697	0.0102334	22.3388	0.000375199	0.0434721	60	Neutral alpha-glucosidase AB	GANAB	0.0273462	up	sig
P49585	-0.0122367	21.0213	0.000356925	0.0434721	6	Choline-phosphate cytidylyltransferase A	PCYT1A	0.0273462	down	sig
Q32MZ4	-0.0265547	20.8001	0.000348257	0.0434721	32	Leucine-rich repeat flightless-interacting protein 1	LRRFIP1	0.0273462	down	sig
Q9Y2V2	-0.0319695	20.5478	0.000310984	0.0434721	5	Calcium-regulated heat-stable protein 1	CARHSP1	0.0273462	down	sig
P49593	0.0143419	21.1994	0.000499308	0.0534522	22	Protein phosphatase 1F	PPM1F	0.0336242	up	sig
P21926	0.0247921	25.18	0.000531118	0.0540422	5	CD9 antigen	CD9	0.0339953	up	sig
P63000	0.0185679	23.2242	0.000531389	0.0540422	8	Ras-related C3 botulinum toxin substrate 1	RAC1	0.0339953	up	sig
Q13642	0.0421643	24.3028	0.000651378	0.0540776	10	Four and a half LIM domains protein 1	FHL1	0.0340176	up	sig
P19876	0.032245	20.3206	0.00061265	0.0540776	2	C-X-C motif chemokine 3	CXCL3	0.0340176	up	sig
P11233	0.0190766	22.3255	0.000609889	0.0540776	2	Ras-related protein Ral-A	RALA	0.0340176	up	sig
O00299	0.017254	24.1522	0.000630555	0.0540776	21	Chloride intracellular channel protein 1	CLIC1	0.0340176	up	sig
O75521	0.0148026	22.4358	0.000650002	0.0540776	4	Enoyl-CoA delta isomerase 2	ECI2	0.0340176	up	sig
Q9C0I1	0.0147077	20.8268	0.000589869	0.0540776	24	Myotubularin-related protein 12	MTMR12	0.0340176	up	sig
Q6ZNJ1	0.0119614	21.2267	0.000645473	0.0540776	80	Neurobeachin-like protein 2	NBEAL2	0.0340176	up	sig
Q3LXA3	0.0113355	21.5083	0.0006166	0.0540776	22	Triokinase/FMN cyclase	TKFC	0.0340176	up	sig
O75381	-0.019867	19.1177	0.000605582	0.0540776	4	Peroxisomal membrane protein PEX14	PEX14	0.0340176	down	sig
P14770	0.0337149	24.7479	0.000737784	0.0557105	8	Platelet glycoprotein IX	GP9	0.0350447	up	sig
Q9BZG1	0.0259933	19.3778	0.000754584	0.0557105	3	Ras-related protein Rab-34	RAB34	0.0350447	up	sig
P24557	0.0215333	22.573	0.000734486	0.0557105	37	Thromboxane-A synthase	TBXAS1	0.0350447	up	sig
O95140	0.0181999	20.7542	0.000861084	0.0557105	16	Mitofusin-2	MFN2	0.0350447	up	sig
Q6IAN0	0.017134	20.3262	0.000728485	0.0557105	11	Dehydrogenase/reductase SDR family member 7B	DHRS7B	0.0350447	up	sig
P50416	0.0169276	21.2179	0.000874321	0.0557105	34	Carnitine O-palmitoyltransferase 1, liver isoform	CPT1A	0.0350447	up	sig
Q9NP72	0.0142363	22.2422	0.000794127	0.0557105	10	Ras-related protein Rab-18	RAB18	0.0350447	up	sig
O00429	0.0136689	22.7404	0.000913235	0.0557105	59	Dynamin-1-like protein	DNM1L	0.0350447	up	sig
P07948	0.0129987	22.012	0.000834439	0.0557105	24	Tyrosine-protein kinase Lyn	LYN	0.0350447	up	sig
Q9UHY1	0.0110769	21.1201	0.000876723	0.0557105	12	Nuclear receptor-binding protein	NRBP1	0.0350447	up	sig
O94826	0.0108135	21.3806	0.000894861	0.0557105	14	Mitochondrial import receptor subunit TOM70	TOMM70	0.0350447	up	sig
P12955	0.010488	21.1127	0.000901416	0.0557105	19	Xaa-Pro dipeptidase	PEPD	0.0350447	up	sig
Q9Y6Y8	0.00910124	20.2985	0.000931247	0.0557105	15	SEC23-interacting protein	SEC23IP	0.0350447	up	sig
P63208	-0.0192891	20.5959	0.000781718	0.0557105	10	S-phase kinase-associated protein 1	SKP1	0.0350447	down	sig
Q562E7	-0.0247705	18.3021	0.000786481	0.0557105	4	WD repeat-containing protein 81	WDR81	0.0350447	down	sig
Q96PP9	-0.0256329	19.9334	0.000920015	0.0557105	6	Guanylate-binding protein 4	GBP4	0.0350447	down	sig
Q8NDI1	-0.0259705	19.3488	0.000874439	0.0557105	2	EH domain-binding protein 1	EHBP1	0.0350447	down	sig
Q8N5H7	-0.0346139	18.2262	0.000781858	0.0557105	2	SH2 domain-containing protein 3C	SH2D3C	0.0350447	down	sig
Q96CT7	-0.037573	18.6119	0.000851079	0.0557105	5	Coiled-coil domain-containing protein 124	CCDC124	0.0350447	down	sig
Q9HD42	-0.024871	20.7135	0.00094551	0.055744	7	Charged multivesicular body protein 1a	CHMP1A	0.0350658	down	sig
Q9HAV0	0.0237159	21.4967	0.00102541	0.058132	8	Guanine nucleotide-binding protein subunit beta-4	GNB4	0.036568	up	sig
P19367	0.0111886	23.2698	0.00102888	0.058132	48	Hexokinase-1	HK1	0.036568	up	sig
Q9H773	-0.0278695	18.6105	0.00100949	0.058132	3	dCTP pyrophosphatase 1	DCTPP1	0.036568	down	sig
Q8NCN5	0.0206798	19.8219	0.00110083	0.0605158	7	Pyruvate dehydrogenase phosphatase regulatory subunit, mitochondrial	PDPR	0.0380675	up	sig
Q68D91	0.0113224	20.5089	0.00108675	0.0605158	6	Acyl-coenzyme A thioesterase MBLAC2	MBLAC2	0.0380675	up	sig
Q9BSJ8	0.00883427	22.0835	0.00116883	0.0633971	52	Extended synaptotagmin-1	ESYT1	0.03988	up	sig
P62873	0.026914	23.2815	0.00125222	0.0652677	8	Guanine nucleotide-binding protein G(I)/G(S)/G(T) subunit beta-1	GNB1	0.0410567	up	sig
Q8TBQ9	0.0231505	21.5302	0.00124838	0.0652677	2	Protein kish-A	TMEM167A	0.0410567	up	sig
O43405	0.0196151	20.4945	0.00126776	0.0652677	2	Cochlin	COCH	0.0410567	up	sig
Q8TCJ2	0.0136285	21.486	0.00123201	0.0652677	13	Dolichyl-diphosphooligosaccharide--protein glycosyltransferase subunit STT3B	STT3B	0.0410567	up	sig
Q15424	-0.0248672	19.5476	0.00128353	0.0652677	8	Scaffold attachment factor B1	SAFB	0.0410567	down	sig
Q9Y696	0.0173374	22.3237	0.00137741	0.0659212	18	Chloride intracellular channel protein 4	CLIC4	0.0414678	up	sig
Q15042	0.0125971	20.1474	0.00134878	0.0659212	18	Rab3 GTPase-activating protein catalytic subunit	RAB3GAP1	0.0414678	up	sig
P63010	0.0100438	21.2632	0.0013707	0.0659212	27	AP-2 complex subunit beta	AP2B1	0.0414678	up	sig
P40939	0.00833684	22.2768	0.00135487	0.0659212	41	Trifunctional enzyme subunit alpha, mitochondrial	HADHA	0.0414678	up	sig
Q9Y520	-0.0269087	18.6248	0.00134832	0.0659212	8	Protein PRRC2C	PRRC2C	0.0414678	down	sig
O95563	0.015178	21.2428	0.00139752	0.0661059	4	Mitochondrial pyruvate carrier 2	MPC2	0.041584	up	sig
P48061	0.0226053	20.8219	0.00141427	0.0661295	3	Stromal cell-derived factor 1	CXCL12	0.0415988	up	sig
P50151	0.0343731	20.2862	0.00145433	0.0667759	2	Guanine nucleotide-binding protein G(I)/G(S)/G(O) subunit gamma-10	GNG10	0.0420054	up	sig
Q9BUN8	0.0137942	21.6872	0.00146477	0.0667759	3	Derlin-1	DERL1	0.0420054	up	sig
O75351	0.00852133	21.6161	0.00147734	0.0667759	15	Vacuolar protein sorting-associated protein 4B	VPS4B	0.0420054	up	sig
Q9UL18	0.0151248	20.1075	0.00149382	0.0667787	7	Protein argonaute-1	AGO1	0.0420072	up	sig
Q92973	0.0136283	20.454	0.00154065	0.0681234	18	Transportin-1	TNPO1	0.0428531	up	sig
P16949	-0.0507564	19.281	0.00156437	0.0684286	12	Stathmin	STMN1	0.0430451	down	sig
Q969M7	0.0156691	21.0081	0.00162254	0.070218	5	NEDD8-conjugating enzyme UBE2F	UBE2F	0.0441707	up	sig
P13747	0.0215195	21.2308	0.00168722	0.0711247	10	HLA class I histocompatibility antigen, alpha chain E	HLA-E	0.0447411	up	sig
Q9NZ08	0.0179758	21.8367	0.00168864	0.0711247	37	Endoplasmic reticulum aminopeptidase 1	ERAP1	0.0447411	up	sig
P28482	0.00739485	22.0173	0.00171338	0.0711247	22	Mitogen-activated protein kinase 1	MAPK1	0.0447411	up	sig
P09234	-0.0598601	19.8125	0.00171343	0.0711247	2	U1 small nuclear ribonucleoprotein C	SNRPC	0.0447411	down	sig
P51790	0.0155758	19.9666	0.00183592	0.0711288	7	H(+)/Cl(-) exchange transporter 3	CLCN3	0.0447436	up	sig
Q86UT6	0.0154086	20.6471	0.0017996	0.0711288	21	NLR family member X1	NLRX1	0.0447436	up	sig
Q9BZH6	0.0144931	20.6688	0.00178799	0.0711288	11	WD repeat-containing protein 11	WDR11	0.0447436	up	sig
O60229	0.0142268	21.4319	0.0017432	0.0711288	20	Kalirin	KALRN	0.0447436	up	sig
O95782	0.00961634	21.3199	0.00179375	0.0711288	32	AP-2 complex subunit alpha-1	AP2A1	0.0447436	up	sig
P21912	0.00898322	21.5341	0.00180461	0.0711288	13	Succinate dehydrogenase [ubiquinone] iron-sulfur subunit, mitochondrial	SDHB	0.0447436	up	sig
P39687	-0.029022	20.5789	0.00182261	0.0711288	9	Acidic leucine-rich nuclear phosphoprotein 32 family member A	ANP32A	0.0447436	down	sig
Q96AT9	0.018083	21.8332	0.00191725	0.0728912	4	Ribulose-phosphate 3-epimerase	RPE	0.0458523	up	sig
Q96A26	0.0127958	22.8248	0.00191708	0.0728912	5	Protein FAM162A	FAM162A	0.0458523	up	sig
P10720	0.058348	23.9141	0.00201822	0.0733348	3	Platelet factor 4 variant	PF4V1	0.0461314	up	sig
O94919	0.0180171	22.7806	0.00203708	0.0733348	19	Endonuclease domain-containing 1 protein	ENDOD1	0.0461314	up	sig
P05121	0.0176468	22.1824	0.00200812	0.0733348	17	Plasminogen activator inhibitor 1	SERPINE1	0.0461314	up	sig
Q8NBX0	0.015251	21.2478	0.00202772	0.0733348	13	Saccharopine dehydrogenase-like oxidoreductase	SCCPDH	0.0461314	up	sig
O95260	0.0122237	20.369	0.00200116	0.0733348	11	Arginyl-tRNA--protein transferase 1	ATE1	0.0461314	up	sig
Q9BZL6	-0.0162554	20.2768	0.00199979	0.0733348	9	Serine/threonine-protein kinase D2	PRKD2	0.0461314	down	sig
P30044	0.0115503	22.5119	0.0020599	0.0735059	15	Peroxiredoxin-5, mitochondrial	PRDX5	0.046239	up	sig
P16220	-0.0284597	20.2389	0.00208336	0.0736967	3	Cyclic AMP-responsive element-binding protein 1	CREB1	0.046359	down	sig
P18428	0.0494386	20.2923	0.0023003	0.0745554	9	Lipopolysaccharide-binding protein	LBP	0.0468991	up	sig
Q9BUF5	0.0271261	20.9468	0.00232241	0.0745554	5	Tubulin beta-6 chain	TUBB6	0.0468991	up	sig
Q16134	0.0169903	19.8422	0.00237929	0.0745554	5	Electron transfer flavoprotein-ubiquinone oxidoreductase, mitochondrial	ETFDH	0.0468991	up	sig
Q16762	0.0143125	22.431	0.00246824	0.0745554	17	Thiosulfate sulfurtransferase	TST	0.0468991	up	sig
Q9UHQ9	0.0143041	21.4993	0.00226327	0.0745554	20	NADH-cytochrome b5 reductase 1	CYB5R1	0.0468991	up	sig
P27348	0.0135862	22.4171	0.00246136	0.0745554	16	14-3-3 protein theta	YWHAQ	0.0468991	up	sig
Q9H7D0	0.013488	20.3461	0.00220561	0.0745554	20	Dedicator of cytokinesis protein 5	DOCK5	0.0468991	up	sig
P61225	0.0133685	22.2549	0.00232825	0.0745554	7	Ras-related protein Rap-2b	RAP2B	0.0468991	up	sig
Q9NR19	0.0130312	20.6122	0.00222312	0.0745554	9	Acetyl-coenzyme A synthetase, cytoplasmic	ACSS2	0.0468991	up	sig
O75131	0.0124495	21.9109	0.00238539	0.0745554	17	Copine-3	CPNE3	0.0468991	up	sig
Q13496	0.0123571	20.4092	0.00243421	0.0745554	20	Myotubularin	MTM1	0.0468991	up	sig
O43615	0.0119463	20.4915	0.00213433	0.0745554	11	Mitochondrial import inner membrane translocase subunit TIM44	TIMM44	0.0468991	up	sig
P61106	0.0118859	23.1851	0.00243199	0.0745554	19	Ras-related protein Rab-14	RAB14	0.0468991	up	sig
Q969X5	0.010495	21.2363	0.00247418	0.0745554	7	Endoplasmic reticulum-Golgi intermediate compartment protein 1	ERGIC1	0.0468991	up	sig
Q9BXS5	0.0103433	22.074	0.00230113	0.0745554	22	AP-1 complex subunit mu-1	AP1M1	0.0468991	up	sig
Q02818	-0.0156243	21.0126	0.00246448	0.0745554	17	Nucleobindin-1	NUCB1	0.0468991	down	sig
O95456	-0.0212365	19.0848	0.00223835	0.0745554	3	Proteasome assembly chaperone 1	PSMG1	0.0468991	down	sig
C9J7I0	-0.0292804	19.3334	0.00246497	0.0745554	2	UBAP1-MVB12-associated (UMA)-domain containing protein 1	UMAD1	0.0468991	down	sig
Q9BQ61	-0.0334879	19.2843	0.00236062	0.0745554	8	Telomerase RNA component interacting RNase	TRIR	0.0468991	down	sig
Q16563	-0.0365122	21.1396	0.00236031	0.0745554	2	Synaptophysin-like protein 1	SYPL1	0.0468991	down	sig
P49754	0.0160854	19.7474	0.00250255	0.0746896	6	Vacuolar protein sorting-associated protein 41 homolog	VPS41	0.0469835	up	sig
Q71U36	-0.0461723	20.9513	0.00251536	0.0746896	2	Tubulin alpha-1A chain	TUBA1A	0.0469835	down	sig
O15173	0.0110805	22.0186	0.00258887	0.0753969	5	Membrane-associated progesterone receptor component 2	PGRMC2	0.0474285	up	sig
Q9Y678	0.0109988	21.4049	0.00259478	0.0753969	35	Coatomer subunit gamma-1	COPG1	0.0474285	up	sig
Q9NX55	-0.0336107	19.4994	0.00259428	0.0753969	4	Huntingtin-interacting protein K	HYPK	0.0474285	down	sig
P62140	0.0167525	21.9072	0.00267504	0.0754934	7	Serine/threonine-protein phosphatase PP1-beta catalytic subunit	PPP1CB	0.0474892	up	sig
Q8N5M4	0.0132042	20.8354	0.00269089	0.0754934	3	Tetratricopeptide repeat protein 9C	TTC9C	0.0474892	up	sig
P25325	0.012952	23.3388	0.00267377	0.0754934	12	3-mercaptopyruvate sulfurtransferase	MPST	0.0474892	up	sig
P11182	0.0129384	20.4042	0.00268083	0.0754934	5	Lipoamide acyltransferase component of branched-chain alpha-keto acid dehydrogenase complex, mitochondrial	DBT	0.0474892	up	sig
P14209	-0.0371692	19.8173	0.00267815	0.0754934	4	CD99 antigen	CD99	0.0474892	down	sig
P47755	0.00891881	23.4983	0.00279122	0.0777717	13	F-actin-capping protein subunit alpha-2	CAPZA2	0.0489224	up	sig
P50440	0.0296014	20.1958	0.00289126	0.0794706	10	Glycine amidinotransferase, mitochondrial	GATM	0.0499911	up	sig
Q7Z422	-0.0285799	20.792	0.00288867	0.0794706	3	SUZ domain-containing protein 1	SZRD1	0.0499911	down	sig
Q6PI48	0.0102077	20.9804	0.00296666	0.0809959	9	Aspartate--tRNA ligase, mitochondrial	DARS2	0.0509506	up	not.sig
P38117	0.00829103	22.5581	0.00300571	0.0815148	17	Electron transfer flavoprotein subunit beta	ETFB	0.051277	up	not.sig
P09486	0.0269356	23.9638	0.00305986	0.0823076	18	SPARC	SPARC	0.0517757	up	not.sig
Q7L1W4	0.0145151	20.2618	0.00307797	0.0823076	17	Volume-regulated anion channel subunit LRRC8D	LRRC8D	0.0517757	up	not.sig
Q16543	-0.0160601	20.7663	0.00309564	0.0823076	21	Hsp90 co-chaperone Cdc37	CDC37	0.0517757	down	not.sig
Q9HB58	-0.0332709	18.6688	0.00311961	0.0824063	6	Sp110 nuclear body protein	SP110	0.0518378	down	not.sig
P17301	0.0225002	22.2455	0.00323419	0.0824435	35	Integrin alpha-2	ITGA2	0.0518612	up	not.sig
Q9Y276	0.0168248	19.7011	0.00326954	0.0824435	6	Mitochondrial chaperone BCS1	BCS1L	0.0518612	up	not.sig
Q8NG11	0.0159244	20.8398	0.00326824	0.0824435	6	Tetraspanin-14	TSPAN14	0.0518612	up	not.sig
P49407	0.0155542	21.9405	0.00317301	0.0824435	20	Beta-arrestin-1	ARRB1	0.0518612	up	not.sig
Q53FT3	0.0135833	21.5517	0.00323772	0.0824435	4	Protein Hikeshi	HIKESHI	0.0518612	up	not.sig
Q9BY43	-0.0263063	21.1775	0.00328315	0.0824435	8	Charged multivesicular body protein 4a	CHMP4A	0.0518612	down	not.sig
P29966	-0.0303382	19.8363	0.00321386	0.0824435	6	Myristoylated alanine-rich C-kinase substrate	MARCKS	0.0518612	down	not.sig
Q9UK76	-0.031716	20.4019	0.003255	0.0824435	4	Jupiter microtubule associated homolog 1	JPT1	0.0518612	down	not.sig
P35754	0.0199452	22.0382	0.00334467	0.0831372	6	Glutaredoxin-1	GLRX	0.0522975	up	not.sig
Q99714	0.0106099	22.589	0.00335165	0.0831372	17	3-hydroxyacyl-CoA dehydrogenase type-2	HSD17B10	0.0522975	up	not.sig
P31948	-0.0170298	21.5209	0.00343114	0.0840835	60	Stress-induced-phosphoprotein 1	STIP1	0.0528928	down	not.sig
Q14151	-0.0351357	18.5649	0.00341815	0.0840835	2	Scaffold attachment factor B2	SAFB2	0.0528928	down	not.sig
Q9NRW4	0.0189976	20.368	0.00349174	0.0847	4	Dual specificity protein phosphatase 22	DUSP22	0.0532806	up	not.sig
Q8NBJ5	0.0133335	20.1835	0.00349793	0.0847	8	Procollagen galactosyltransferase 1	COLGALT1	0.0532806	up	not.sig
P04920	-0.0303061	19.688	0.00353185	0.0850152	3	Anion exchange protein 2	SLC4A2	0.0534789	down	not.sig
O00142	-0.0292958	17.9435	0.0035701	0.0854305	2	Thymidine kinase 2, mitochondrial	TK2	0.0537402	down	not.sig
Q9NRB3	0.0392931	18.4162	0.00361288	0.0858007	2	Carbohydrate sulfotransferase 12	CHST12	0.053973	up	not.sig
Q5BKT4	0.0365256	21.0142	0.00372795	0.0858007	2	Dol-P-Glc:Glc(2)Man(9)GlcNAc(2)-PP-Dol alpha-1,2-glucosyltransferase	ALG10	0.053973	up	not.sig
P35270	0.0248815	19.2448	0.00373321	0.0858007	2	Sepiapterin reductase	SPR	0.053973	up	not.sig
Q9NXU5	0.0169047	20.3408	0.00372177	0.0858007	2	ADP-ribosylation factor-like protein 15	ARL15	0.053973	up	not.sig
Q8WVC6	0.0161218	19.8856	0.00367455	0.0858007	4	Dephospho-CoA kinase domain-containing protein	DCAKD	0.053973	up	not.sig
P42229	0.0092801	20.8	0.00371171	0.0858007	12	Signal transducer and activator of transcription 5A	STAT5A	0.053973	up	not.sig
P41208	-0.0259788	19.7345	0.00367395	0.0858007	6	Centrin-2	CETN2	0.053973	down	not.sig
Q9UKY7	-0.023865	21.0179	0.00379611	0.086374	15	Protein CDV3 homolog	CDV3	0.0543337	down	not.sig
Q9H444	-0.0289071	21.3795	0.00380063	0.086374	12	Charged multivesicular body protein 4b	CHMP4B	0.0543337	down	not.sig
Q3ZCQ8	0.0155318	20.7741	0.00383621	0.0866985	5	Mitochondrial import inner membrane translocase subunit TIM50	TIMM50	0.0545378	up	not.sig
Q8WUX9	0.0136952	19.9515	0.00403775	0.0869754	7	Charged multivesicular body protein 7	CHMP7	0.054712	up	not.sig
P09104	0.0128072	22.3073	0.00391578	0.0869754	18	Gamma-enolase	ENO2	0.054712	up	not.sig
Q9UJ41	0.0106343	20.4504	0.00396168	0.0869754	4	Rab5 GDP/GTP exchange factor	RABGEF1	0.054712	up	not.sig
Q96P48	0.0104021	21.2122	0.00396048	0.0869754	37	Arf-GAP with Rho-GAP domain, ANK repeat and PH domain-containing protein 1	ARAP1	0.054712	up	not.sig
Q02978	0.0100926	22.1325	0.00405002	0.0869754	16	Mitochondrial 2-oxoglutarate/malate carrier protein	SLC25A11	0.054712	up	not.sig
P51149	0.00970532	23.5863	0.00406227	0.0869754	22	Ras-related protein Rab-7a	RAB7A	0.054712	up	not.sig
Q5GLZ8	0.00842825	20.3447	0.00393977	0.0869754	15	Probable E3 ubiquitin-protein ligase HERC4	HERC4	0.054712	up	not.sig
P53621	0.00687351	21.6053	0.00403269	0.0869754	66	Coatomer subunit alpha	COPA	0.054712	up	not.sig
Q99798	0.0068184	22.2774	0.00387753	0.0869754	41	Aconitate hydratase, mitochondrial	ACO2	0.054712	up	not.sig
P23588	-0.0303524	19.187	0.00398254	0.0869754	22	Eukaryotic translation initiation factor 4B	EIF4B	0.054712	down	not.sig
P62834	0.0121289	21.5627	0.00412503	0.0878568	6	Ras-related protein Rap-1A	RAP1A	0.0552664	up	not.sig
P01116	0.0159839	21.7719	0.00417438	0.0879873	3	GTPase KRas	KRAS	0.0553485	up	not.sig
Q16204	-0.0170136	20.2018	0.00417442	0.0879873	13	Coiled-coil domain-containing protein 6	CCDC6	0.0553485	down	not.sig
Q99643	0.0286581	20.7266	0.00420477	0.0881701	3	Succinate dehydrogenase cytochrome b560 subunit, mitochondrial	SDHC	0.0554635	up	not.sig
P02743	0.0194861	20.7511	0.00443386	0.0921319	6	Serum amyloid P-component	APCS	0.0579557	up	not.sig
P43304	0.0115281	21.4544	0.004439	0.0921319	48	Glycerol-3-phosphate dehydrogenase, mitochondrial	GPD2	0.0579557	up	not.sig
Q9Y2G8	0.0202184	20.15	0.00469011	0.0945835	3	DnaJ homolog subfamily C member 16	DNAJC16	0.0594978	up	not.sig
P16615	0.0131651	22.3746	0.004804	0.0945835	46	Sarcoplasmic/endoplasmic reticulum calcium ATPase 2	ATP2A2	0.0594978	up	not.sig
Q9P2D3	0.0115158	18.7063	0.00482072	0.0945835	12	HEAT repeat-containing protein 5B	HEATR5B	0.0594978	up	not.sig
Q9UBQ7	0.0113416	22.2383	0.00471903	0.0945835	17	Glyoxylate reductase/hydroxypyruvate reductase	GRHPR	0.0594978	up	not.sig
P00492	0.0101105	22.6312	0.00462767	0.0945835	13	Hypoxanthine-guanine phosphoribosyltransferase	HPRT1	0.0594978	up	not.sig
O43149	0.0100214	20.1412	0.00461605	0.0945835	47	Zinc finger ZZ-type and EF-hand domain-containing protein 1	ZZEF1	0.0594978	up	not.sig
P09525	0.00998734	22.0008	0.00476021	0.0945835	18	Annexin A4	ANXA4	0.0594978	up	not.sig
Q9NRW7	0.00995907	20.506	0.00480185	0.0945835	13	Vacuolar protein sorting-associated protein 45	VPS45	0.0594978	up	not.sig
O60271	-0.0145407	20.552	0.00483613	0.0945835	6	C-Jun-amino-terminal kinase-interacting protein 4	SPAG9	0.0594978	down	not.sig
Q9NZZ3	-0.0187708	20.7538	0.00480928	0.0945835	7	Charged multivesicular body protein 5	CHMP5	0.0594978	down	not.sig
P14621	-0.0218861	20.1117	0.00465985	0.0945835	2	Acylphosphatase-2	ACYP2	0.0594978	down	not.sig
P02686	-0.0242475	21.0154	0.00475681	0.0945835	8	Myelin basic protein	MBP	0.0594978	down	not.sig
P05166	0.01058	20.177	0.0049156	0.0956779	11	Propionyl-CoA carboxylase beta chain, mitochondrial	PCCB	0.0601863	up	not.sig
Q9P289	0.0104174	21.4508	0.0049883	0.0966306	11	Serine/threonine-protein kinase 26	STK26	0.0607856	up	not.sig
Q96NB2	0.0288411	19.4334	0.00501433	0.0966743	3	Sideroflexin-2	SFXN2	0.0608131	up	not.sig
P14174	0.0265067	25.1736	0.00514928	0.0968473	3	Macrophage migration inhibitory factor	MIF	0.0609219	up	not.sig
P62879	0.0208015	23.5004	0.00509275	0.0968473	5	Guanine nucleotide-binding protein G(I)/G(S)/G(T) subunit beta-2	GNB2	0.0609219	up	not.sig
Q9C0E8	0.0161985	20.8064	0.00519104	0.0968473	3	Endoplasmic reticulum junction formation protein lunapark	LNPK	0.0609219	up	not.sig
Q9Y277	0.0140454	23.9626	0.00508579	0.0968473	12	Voltage-dependent anion-selective channel protein 3	VDAC3	0.0609219	up	not.sig
P20936	0.0126772	20.7204	0.00520027	0.0968473	29	Ras GTPase-activating protein 1	RASA1	0.0609219	up	not.sig
P51809	0.0109721	21.4057	0.00519245	0.0968473	11	Vesicle-associated membrane protein 7	VAMP7	0.0609219	up	not.sig
O95831	0.00821542	20.8244	0.00515911	0.0968473	22	Apoptosis-inducing factor 1, mitochondrial	AIFM1	0.0609219	up	not.sig
B7ZAP0	-0.0313426	19.4751	0.00521376	0.0968473	3	Rab GTPase-activating protein 1-like, isoform 10	RABGAP1L	0.0609219	down	not.sig
P62861	-0.0231149	21.881	0.00528485	0.0977216	2	FAU ubiquitin-like and ribosomal protein S30	FAU	0.0614719	down	not.sig
P05106	0.0195621	24.0068	0.00536629	0.0987785	56	Integrin beta-3	ITGB3	0.0621367	up	not.sig
P61224	0.0273078	24.2773	0.00551576	0.100127	4	Ras-related protein Rap-1b	RAP1B	0.0629849	up	not.sig
P01137	0.0129519	23.0017	0.00546463	0.100127	22	Transforming growth factor beta-1 proprotein	TGFB1	0.0629849	up	not.sig
O43772	0.00930182	21.0487	0.00554168	0.100127	16	Mitochondrial carnitine/acylcarnitine carrier protein	SLC25A20	0.0629849	up	not.sig
Q99623	0.00825367	23.5422	0.00557113	0.100127	17	Prohibitin-2	PHB2	0.0629849	up	not.sig
Q9Y5A7	-0.0194104	18.8778	0.00558722	0.100127	3	NEDD8 ultimate buster 1	NUB1	0.0629849	down	not.sig
P40222	-0.0242299	19.3935	0.00558178	0.100127	3	Alpha-taxilin	TXLNA	0.0629849	down	not.sig
Q9BVC6	-0.0196722	19.7313	0.00585275	0.104425	4	Transmembrane protein 109	TMEM109	0.0656889	down	not.sig
P60981	0.0181181	21.7982	0.00599845	0.104995	19	Destrin	DSTN	0.0660471	up	not.sig
P02751	0.0159685	21.4446	0.00607169	0.104995	31	Fibronectin	FN1	0.0660471	up	not.sig
Q6DD88	0.0110153	22.0065	0.00596597	0.104995	18	Atlastin-3	ATL3	0.0660471	up	not.sig
P08236	0.00993169	21.3339	0.00609114	0.104995	12	Beta-glucuronidase	GUSB	0.0660471	up	not.sig
Q9UPT5	0.00952666	19.6917	0.00600668	0.104995	11	Exocyst complex component 7	EXOC7	0.0660471	up	not.sig
Q10567	0.00855822	21.3353	0.0060316	0.104995	34	AP-1 complex subunit beta-1	AP1B1	0.0660471	up	not.sig
P18583	-0.0111091	19.8944	0.00596837	0.104995	8	Protein SON	SON	0.0660471	down	not.sig
O00233	-0.0150134	21.7613	0.00607652	0.104995	10	26S proteasome non-ATPase regulatory subunit 9	PSMD9	0.0660471	down	not.sig
Q13045	0.00782606	21.7646	0.00614174	0.10542	52	Protein flightless-1 homolog	FLII	0.0663147	up	not.sig
P20338	0.0110206	20.7042	0.00621984	0.105657	9	Ras-related protein Rab-4A	RAB4A	0.0664637	up	not.sig
O95299	0.00752806	21.1637	0.00623346	0.105657	14	NADH dehydrogenase [ubiquinone] 1 alpha subcomplex subunit 10, mitochondrial	NDUFA10	0.0664637	up	not.sig
P06454	-0.0548831	20.7591	0.00623294	0.105657	7	Prothymosin alpha	PTMA	0.0664637	down	not.sig
Q8IYS2	0.0263633	19.3115	0.00634231	0.105798	3	Uncharacterized protein KIAA2013	KIAA2013	0.0665524	up	not.sig
M0R2J8	0.0242958	25.8609	0.00628201	0.105798	2	Doublecortin domain-containing protein 1	DCDC1	0.0665524	up	not.sig
Q99943	0.0216041	20.9088	0.00647067	0.105798	4	1-acyl-sn-glycerol-3-phosphate acyltransferase alpha	AGPAT1	0.0665524	up	not.sig
A1L3X0	0.0167383	21.8494	0.00631275	0.105798	2	Elongation of very long chain fatty acids protein 7	ELOVL7	0.0665524	up	not.sig
O14672	0.013095	22.1594	0.0064671	0.105798	25	Disintegrin and metalloproteinase domain-containing protein 10	ADAM10	0.0665524	up	not.sig
Q01415	0.0127368	19.1242	0.00647584	0.105798	6	N-acetylgalactosamine kinase	GALK2	0.0665524	up	not.sig
Q02413	-0.03089	19.9671	0.00639753	0.105798	2	Desmoglein-1	DSG1	0.0665524	down	not.sig
Q8N556	-0.0518022	18.6387	0.00644798	0.105798	5	Actin filament-associated protein 1	AFAP1	0.0665524	down	not.sig
P06729	-0.0584823	17.1528	0.00640876	0.105798	4	T-cell surface antigen CD2	CD2	0.0665524	down	not.sig
Q9Y3E0	0.0205988	22.0171	0.00662934	0.106005	3	Vesicle transport protein GOT1B	GOLT1B	0.0666827	up	not.sig
Q5VWC8	0.0147143	21.0361	0.00662464	0.106005	5	Very-long-chain (3R)-3-hydroxyacyl-CoA dehydratase 4	HACD4	0.0666827	up	not.sig
P31150	0.0113372	22.4476	0.00659649	0.106005	24	Rab GDP dissociation inhibitor alpha	GDI1	0.0666827	up	not.sig
Q8IWV7	0.0110318	19.5808	0.00659263	0.106005	13	E3 ubiquitin-protein ligase UBR1	UBR1	0.0666827	up	not.sig
P62253	-0.0124667	20.0562	0.00664487	0.106005	3	Ubiquitin-conjugating enzyme E2 G1	UBE2G1	0.0666827	down	not.sig
Q9GZP8	-0.0415249	19.6694	0.0066084	0.106005	2	Immortalization up-regulated protein	IMUP	0.0666827	down	not.sig
P08134	0.0221899	22.4435	0.00676877	0.106103	2	Rho-related GTP-binding protein RhoC	RHOC	0.0667441	up	not.sig
Q8NEB9	0.0180503	18.7894	0.00674829	0.106103	5	Phosphatidylinositol 3-kinase catalytic subunit type 3	PIK3C3	0.0667441	up	not.sig
Q9UQ13	0.0100459	19.9802	0.0067814	0.106103	8	Leucine-rich repeat protein SHOC-2	SHOC2	0.0667441	up	not.sig
Q13469	-0.0224601	19.5366	0.00677691	0.106103	9	Nuclear factor of activated T-cells, cytoplasmic 2	NFATC2	0.0667441	down	not.sig
Q9UPT8	-0.0282595	18.5002	0.00669534	0.106103	4	Zinc finger CCCH domain-containing protein 4	ZC3H4	0.0667441	down	not.sig
Q9UJX2	0.0221938	18.6243	0.00681811	0.106268	2	Cell division cycle protein 23 homolog	CDC23	0.0668483	up	not.sig
Q7L576	0.0133976	21.5978	0.00688236	0.106861	40	Cytoplasmic FMR1-interacting protein 1	CYFIP1	0.0672207	up	not.sig
Q13201	0.0127871	23.4715	0.00698569	0.108052	76	Multimerin-1	MMRN1	0.0679705	up	not.sig
P50583	0.0129958	21.3505	0.00704932	0.108603	6	Bis(5'-nucleosyl)-tetraphosphatase [asymmetrical]	NUDT2	0.0683171	up	not.sig
P61158	0.0101664	23.9121	0.00707471	0.108603	30	Actin-related protein 3	ACTR3	0.0683171	up	not.sig
O43747	0.0104827	21.4596	0.0071153	0.108661	29	AP-1 complex subunit gamma-1	AP1G1	0.0683532	up	not.sig
Q9BRT2	-0.0321526	20.289	0.00713187	0.108661	2	Ubiquinol-cytochrome-c reductase complex assembly factor 2	UQCC2	0.0683532	down	not.sig
P42345	0.0114597	18.8777	0.00718977	0.109134	19	Serine/threonine-protein kinase mTOR	MTOR	0.0686511	up	not.sig
Q6FI13	0.0521674	20.7449	0.00738928	0.109316	6	Histone H2A type 2-A	H2AC18	0.0687652	up	not.sig
Q9HAS0	0.023165	20.387	0.00744892	0.109316	3	Protein Njmu-R1	C17orf75	0.0687652	up	not.sig
P02679	0.0137455	24.3161	0.00744935	0.109316	40	Fibrinogen gamma chain	FGG	0.0687652	up	not.sig
Q9H0W9	0.0123025	20.8586	0.0074514	0.109316	10	Ester hydrolase C11orf54	C11orf54	0.0687652	up	not.sig
P23786	0.0119286	20.7591	0.00749139	0.109316	19	Carnitine O-palmitoyltransferase 2, mitochondrial	CPT2	0.0687652	up	not.sig
Q16706	0.0115178	20.2349	0.00743669	0.109316	20	Alpha-mannosidase 2	MAN2A1	0.0687652	up	not.sig
P56134	0.011186	22.4052	0.00749732	0.109316	4	ATP synthase subunit f, mitochondrial	ATP5MF	0.0687652	up	not.sig
P49321	-0.0164757	21.6396	0.00740125	0.109316	10	Nuclear autoantigenic sperm protein	NASP	0.0687652	down	not.sig
O95716	-0.0214791	19.8568	0.00728359	0.109316	3	Ras-related protein Rab-3D	RAB3D	0.0687652	down	not.sig
Q53QV2	-0.0291341	20.2394	0.00745191	0.109316	2	Protein LBH	LBH	0.0687652	down	not.sig
Q7Z5L9	-0.0417139	19.2785	0.00725993	0.109316	2	Interferon regulatory factor 2-binding protein 2	IRF2BP2	0.0687652	down	not.sig
P00747	0.0252436	21.2438	0.00756441	0.109535	33	Plasminogen	PLG	0.0689034	up	not.sig
P61966	0.0157873	20.9211	0.00759316	0.109535	4	AP-1 complex subunit sigma-1A	AP1S1	0.0689034	up	not.sig
Q9Y4P3	-0.0211151	18.9765	0.00758287	0.109535	4	Transducin beta-like protein 2	TBL2	0.0689034	down	not.sig
Q9NUJ1	0.00936297	20.6747	0.00768028	0.109664	10	Palmitoyl-protein thioesterase ABHD10, mitochondrial	ABHD10	0.0689841	up	not.sig
Q13510	0.00910454	21.7474	0.00768294	0.109664	13	Acid ceramidase	ASAH1	0.0689841	up	not.sig
O43707	0.00608162	23.1047	0.00763412	0.109664	54	Alpha-actinin-4	ACTN4	0.0689841	up	not.sig
P21953	0.0216194	20.0934	0.00805215	0.110141	2	2-oxoisovalerate dehydrogenase subunit beta, mitochondrial	BCKDHB	0.069284	up	not.sig
Q8NFV4	0.015711	21.3356	0.00789126	0.110141	7	Protein ABHD11	ABHD11	0.069284	up	not.sig
Q8IVB4	0.0154443	21.5714	0.00801713	0.110141	8	Sodium/hydrogen exchanger 9	SLC9A9	0.069284	up	not.sig
P14543	0.0135959	22.2386	0.00810173	0.110141	39	Nidogen-1	NID1	0.069284	up	not.sig
Q9UJC5	0.013373	22.427	0.00817037	0.110141	7	SH3 domain-binding glutamic acid-rich-like protein 2	SH3BGRL2	0.069284	up	not.sig
Q9BWM7	0.012554	22.0654	0.00796946	0.110141	13	Sideroflexin-3	SFXN3	0.069284	up	not.sig
Q9P0J0	0.0102838	21.8236	0.00777721	0.110141	6	NADH dehydrogenase [ubiquinone] 1 alpha subcomplex subunit 13	NDUFA13	0.069284	up	not.sig
Q15386	0.00988213	20.0327	0.00784023	0.110141	16	Ubiquitin-protein ligase E3C	UBE3C	0.069284	up	not.sig
P40763	0.00951041	21.5575	0.00779539	0.110141	35	Signal transducer and activator of transcription 3	STAT3	0.069284	up	not.sig
Q9UI09	0.00906214	21.1109	0.0080021	0.110141	6	NADH dehydrogenase [ubiquinone] 1 alpha subcomplex subunit 12	NDUFA12	0.069284	up	not.sig
Q9UN37	0.00861533	20.9476	0.00786647	0.110141	8	Vacuolar protein sorting-associated protein 4A	VPS4A	0.069284	up	not.sig
Q8TDX7	0.00837645	21.255	0.00815864	0.110141	11	Serine/threonine-protein kinase Nek7	NEK7	0.069284	up	not.sig
P43487	-0.0104569	22.3419	0.00817303	0.110141	9	Ran-specific GTPase-activating protein	RANBP1	0.069284	down	not.sig
Q9Y2B0	-0.0120497	21.1934	0.00817661	0.110141	6	Protein canopy homolog 2	CNPY2	0.069284	down	not.sig
P13693	-0.0121666	21.1093	0.00812846	0.110141	14	Translationally-controlled tumor protein	TPT1	0.069284	down	not.sig
P46087	-0.0144674	19.5778	0.00817059	0.110141	6	Probable 28S rRNA (cytosine(4447)-C(5))-methyltransferase	NOP2	0.069284	down	not.sig
Q8TAQ2	-0.0241789	18.4253	0.00788711	0.110141	10	SWI/SNF complex subunit SMARCC2	SMARCC2	0.069284	down	not.sig
Q9HCM2	0.0136705	20.2885	0.00844272	0.11331	15	Plexin-A4	PLXNA4	0.071278	up	not.sig
P10644	0.00918593	22.7568	0.00849549	0.11331	19	cAMP-dependent protein kinase type I-alpha regulatory subunit	PRKAR1A	0.071278	up	not.sig
P62072	-0.0238143	20.7748	0.00847888	0.11331	3	Mitochondrial import inner membrane translocase subunit Tim10	TIMM10	0.071278	down	not.sig
Q12851	0.0112732	20.2626	0.00855261	0.113699	9	Mitogen-activated protein kinase kinase kinase kinase 2	MAP4K2	0.0715228	up	not.sig
P08603	0.0171225	20.1322	0.0085873	0.113789	19	Complement factor H	CFH	0.0715789	up	not.sig
P04275	0.0167901	22.1377	0.0086285	0.113963	135	von Willebrand factor	VWF	0.0716888	up	not.sig
Q70J99	0.0106567	22.1686	0.00873729	0.114656	55	Protein unc-13 homolog D	UNC13D	0.0721244	up	not.sig
P30273	-0.0250826	22.2254	0.00872637	0.114656	4	High affinity immunoglobulin epsilon receptor subunit gamma	FCER1G	0.0721244	down	not.sig
P01033	0.0260546	23.0494	0.0088827	0.115447	8	Metalloproteinase inhibitor 1	TIMP1	0.0726219	up	not.sig
P03886	0.0184536	20.1723	0.00885905	0.115447	2	NADH-ubiquinone oxidoreductase chain 1	MT-ND1	0.0726219	up	not.sig
Q6UWL2	0.013849	20.5624	0.00886896	0.115447	10	Sushi domain-containing protein 1	SUSD1	0.0726219	up	not.sig
P61970	0.0118925	23.0629	0.0089392	0.115811	7	Nuclear transport factor 2	NUTF2	0.0728511	up	not.sig
Q13614	0.0143942	19.8923	0.00903904	0.116012	2	Myotubularin-related protein 2	MTMR2	0.0729772	up	not.sig
Q9UID3	0.00907504	19.9847	0.00904023	0.116012	15	Vacuolar protein sorting-associated protein 51 homolog	VPS51	0.0729772	up	not.sig
Q9UEE9	-0.0233067	19.0179	0.00900902	0.116012	2	Craniofacial development protein 1	CFDP1	0.0729772	down	not.sig
O60841	-0.0108326	19.9909	0.00918274	0.11747	19	Eukaryotic translation initiation factor 5B	EIF5B	0.0738945	down	not.sig
O43264	0.0139343	20.4804	0.00939003	0.118938	6	Centromere/kinetochore protein zw10 homolog	ZW10	0.0748181	up	not.sig
Q15833	0.0113723	22.5059	0.0094437	0.118938	53	Syntaxin-binding protein 2	STXBP2	0.0748181	up	not.sig
P55809	0.00688688	21.5333	0.00942306	0.118938	17	Succinyl-CoA:3-ketoacid coenzyme A transferase 1, mitochondrial	OXCT1	0.0748181	up	not.sig
Q7LBR1	-0.0386471	19.4178	0.00936815	0.118938	7	Charged multivesicular body protein 1b	CHMP1B	0.0748181	down	not.sig
P51397	-0.0590306	19.269	0.00942561	0.118938	3	Death-associated protein 1	DAP	0.0748181	down	not.sig
P02776	0.0508326	25.8264	0.0098118	0.12132	4	Platelet factor 4	PF4	0.0763167	up	not.sig
Q99766	0.0262749	21.793	0.00966469	0.12132	2	ATP synthase subunit s, mitochondrial	DMAC2L	0.0763167	up	not.sig
O95989	0.0111622	21.3761	0.00973176	0.12132	5	Diphosphoinositol polyphosphate phosphohydrolase 1	NUDT3	0.0763167	up	not.sig
Q7L2H7	0.0107239	20.5818	0.00978625	0.12132	15	Eukaryotic translation initiation factor 3 subunit M	EIF3M	0.0763167	up	not.sig
Q00610	0.00937643	22.8163	0.00976828	0.12132	116	Clathrin heavy chain 1	CLTC	0.0763167	up	not.sig
Q9NVM6	-0.0319944	16.8953	0.00970636	0.12132	2	DnaJ homolog subfamily C member 17	DNAJC17	0.0763167	down	not.sig
Q05655	0.00880369	22.0149	0.00993297	0.122446	35	Protein kinase C delta type	PRKCD	0.0770251	up	not.sig
Q9Y240	0.0201244	19.5074	0.0100022	0.122927	2	C-type lectin domain family 11 member A	CLEC11A	0.0773273	up	not.sig
P56556	0.00832489	21.0965	0.0100733	0.123428	6	NADH dehydrogenase [ubiquinone] 1 alpha subcomplex subunit 6	NDUFA6	0.0776427	up	not.sig
Q8NE86	0.0128147	22.586	0.0102276	0.12475	12	Calcium uniporter protein, mitochondrial	MCU	0.0784743	up	not.sig
P29083	-0.0269775	18.7598	0.0102425	0.12475	2	General transcription factor IIE subunit 1	GTF2E1	0.0784743	down	not.sig
Q96Q05	0.0134202	19.6365	0.0102822	0.12486	5	Trafficking protein particle complex subunit 9	TRAPPC9	0.078543	up	not.sig
Q9HCU5	0.0110477	20.4692	0.0104149	0.126095	8	Prolactin regulatory element-binding protein	PREB	0.0793203	up	not.sig
O95427	0.0202654	18.805	0.0105369	0.126457	5	GPI ethanolamine phosphate transferase 1	PIGN	0.079548	up	not.sig
O00267	-0.0222035	18.9804	0.0105381	0.126457	6	Transcription elongation factor SPT5	SUPT5H	0.079548	down	not.sig
Q9NP61	-0.0304062	18.3662	0.0105268	0.126457	4	ADP-ribosylation factor GTPase-activating protein 3	ARFGAP3	0.079548	down	not.sig
Q08722	0.0107831	25.3754	0.0105792	0.126577	3	Leukocyte surface antigen CD47	CD47	0.0796231	up	not.sig
Q8IUR7	0.00975347	19.9564	0.0106485	0.127033	11	Armadillo repeat-containing protein 8	ARMC8	0.0799102	up	not.sig
P07359	0.0153485	23.7291	0.0109596	0.127061	24	Platelet glycoprotein Ib alpha chain	GP1BA	0.0799279	up	not.sig
P08514	0.0153254	24.9139	0.0107687	0.127061	56	Integrin alpha-IIb	ITGA2B	0.0799279	up	not.sig
Q99735	0.0110722	21.1359	0.0108425	0.127061	2	Microsomal glutathione S-transferase 2	MGST2	0.0799279	up	not.sig
Q93034	0.00908991	19.7901	0.0108732	0.127061	14	Cullin-5	CUL5	0.0799279	up	not.sig
Q9H4M9	0.00737841	22.9257	0.0109572	0.127061	33	EH domain-containing protein 1	EHD1	0.0799279	up	not.sig
Q9HAB8	0.00697114	21.6314	0.010883	0.127061	13	Phosphopantothenate--cysteine ligase	PPCS	0.0799279	up	not.sig
P55036	-0.0127237	21.075	0.0106963	0.127061	10	26S proteasome non-ATPase regulatory subunit 4	PSMD4	0.0799279	down	not.sig
P46013	-0.0163688	19.8003	0.0109755	0.127061	5	Proliferation marker protein Ki-67	MKI67	0.0799279	down	not.sig
Q15056	-0.0169403	21.3017	0.0109788	0.127061	10	Eukaryotic translation initiation factor 4H	EIF4H	0.0799279	down	not.sig
Q15287	-0.0175103	20.0607	0.0107517	0.127061	6	RNA-binding protein with serine-rich domain 1	RNPS1	0.0799279	down	not.sig
P09012	-0.0262262	20.7671	0.0109945	0.127061	5	U1 small nuclear ribonucleoprotein A	SNRPA	0.0799279	down	not.sig
Q14011	-0.0136043	21.043	0.01107	0.127571	4	Cold-inducible RNA-binding protein	CIRBP	0.0802488	down	not.sig
Q9NSD9	0.00754235	21.6778	0.0111535	0.128171	20	Phenylalanine--tRNA ligase beta subunit	FARSB	0.0806262	up	not.sig
P05546	0.02377	20.2547	0.0112634	0.128736	12	Heparin cofactor 2	SERPIND1	0.0809816	up	not.sig
P20020	0.0119313	19.6394	0.011266	0.128736	3	Plasma membrane calcium-transporting ATPase 1	ATP2B1	0.0809816	up	not.sig
P68431	0.0491079	23.3867	0.0113335	0.128758	2	Histone H3.1	H3C1	0.0809955	up	not.sig
P11597	0.032162	18.7595	0.0113629	0.128758	4	Cholesteryl ester transfer protein	CETP	0.0809955	up	not.sig
Q9H1B5	0.0153115	20.4245	0.0113176	0.128758	3	Xylosyltransferase 2	XYLT2	0.0809955	up	not.sig
P13224	0.0148315	27.9236	0.0114984	0.128942	5	Platelet glycoprotein Ib beta chain	GP1BB	0.0811108	up	not.sig
Q15006	0.0114152	20.1671	0.0115017	0.128942	8	ER membrane protein complex subunit 2	EMC2	0.0811108	up	not.sig
Q9BRP8	-0.0208145	20.3068	0.0114349	0.128942	11	Partner of Y14 and mago	PYM1	0.0811108	down	not.sig
Q9BTY7	-0.0411076	18.8584	0.0115058	0.128942	2	Protein HGH1 homolog	HGH1	0.0811108	down	not.sig
Q14156	0.0118643	19.8061	0.0115575	0.129164	15	Protein EFR3 homolog A	EFR3A	0.0812511	up	not.sig
Q99805	0.0110936	21.1943	0.0115989	0.129272	11	Transmembrane 9 superfamily member 2	TM9SF2	0.0813185	up	not.sig
P11049	0.0160146	21.0659	0.0116866	0.12954	2	Leukocyte antigen CD37	CD37	0.0814874	up	not.sig
Q13724	0.00853723	20.8927	0.0116656	0.12954	20	Mannosyl-oligosaccharide glucosidase	MOGS	0.0814874	up	not.sig
P05556	0.0120963	22.7008	0.011937	0.130627	38	Integrin beta-1	ITGB1	0.0821708	up	not.sig
P40306	-0.013722	21.7194	0.0120415	0.130627	8	Proteasome subunit beta type-10	PSMB10	0.0821708	down	not.sig
O95721	-0.0172906	21.4171	0.0118381	0.130627	11	Synaptosomal-associated protein 29	SNAP29	0.0821708	down	not.sig
Q9BSL1	-0.0180423	19.1715	0.0120296	0.130627	4	Ubiquitin-associated domain-containing protein 1	UBAC1	0.0821708	down	not.sig
Q14847	-0.020999	22.4131	0.011988	0.130627	26	LIM and SH3 domain protein 1	LASP1	0.0821708	down	not.sig
Q92688	-0.0212546	21.9699	0.0119572	0.130627	4	Acidic leucine-rich nuclear phosphoprotein 32 family member B	ANP32B	0.0821708	down	not.sig
O43493	-0.0240344	19.4767	0.0119315	0.130627	8	Trans-Golgi network integral membrane protein 2	TGOLN2	0.0821708	down	not.sig
Q9BV68	-0.0363015	19.9759	0.0119517	0.130627	2	E3 ubiquitin-protein ligase RNF126	RNF126	0.0821708	down	not.sig
Q9NXH8	0.0121363	21.5935	0.0122018	0.131663	17	Torsin-4A	TOR4A	0.0828224	up	not.sig
P80303	-0.0163167	20.7301	0.0121827	0.131663	20	Nucleobindin-2	NUCB2	0.0828224	down	not.sig
Q13409	-0.0159432	20.3538	0.0123476	0.132884	11	Cytoplasmic dynein 1 intermediate chain 2	DYNC1I2	0.0835906	down	not.sig
Q9P2I0	0.0187577	19.8256	0.0125023	0.133042	2	Cleavage and polyadenylation specificity factor subunit 2	CPSF2	0.08369	up	not.sig
P55786	0.00677188	22.2216	0.0124324	0.133042	38	Puromycin-sensitive aminopeptidase	NPEPPS	0.08369	up	not.sig
Q0VD83	-0.015882	20.2369	0.0124842	0.133042	24	Apolipoprotein B receptor	APOBR	0.08369	down	not.sig
Q6K0P9	-0.0227858	18.3511	0.0125258	0.133042	7	Pyrin and HIN domain-containing protein 1	PYHIN1	0.08369	down	not.sig
Q96D31	-0.0273479	19.2149	0.0124781	0.133042	2	Calcium release-activated calcium channel protein 1	ORAI1	0.08369	down	not.sig
O00193	-0.017627	20.0425	0.0125672	0.133134	3	Small acidic protein	SMAP	0.083748	down	not.sig
Q9Y3C6	0.00994079	21.1395	0.0126504	0.133291	7	Peptidyl-prolyl cis-trans isomerase-like 1	PPIL1	0.0838466	up	not.sig
P36222	-0.0356666	19.6295	0.0127131	0.133291	4	Chitinase-3-like protein 1	CHI3L1	0.0838466	down	not.sig
Q9Y3X0	-0.0401826	19.0901	0.0126886	0.133291	4	Coiled-coil domain-containing protein 9	CCDC9	0.0838466	down	not.sig
Q86U86	-0.0555135	17.2078	0.0126212	0.133291	2	Protein polybromo-1	PBRM1	0.0838466	down	not.sig
Q8WXX5	-0.0112034	21.7392	0.0128016	0.133873	7	DnaJ homolog subfamily C member 9	DNAJC9	0.0842133	down	not.sig
Q9NX76	0.014079	22.1547	0.0129206	0.134176	3	CKLF-like MARVEL transmembrane domain-containing protein 6	CMTM6	0.0844038	up	not.sig
P51649	0.0139482	20.4711	0.0129295	0.134176	5	Succinate-semialdehyde dehydrogenase, mitochondrial	ALDH5A1	0.0844038	up	not.sig
Q96KP1	0.00937872	20.7153	0.0128806	0.134176	12	Exocyst complex component 2	EXOC2	0.0844038	up	not.sig
Q96CD2	0.0190124	20.3347	0.0131011	0.134201	2	Phosphopantothenoylcysteine decarboxylase	PPCDC	0.0844194	up	not.sig
Q9NZD8	0.0138618	19.972	0.0129776	0.134201	3	Maspardin	SPG21	0.0844194	up	not.sig
O43617	0.0110587	20.73	0.0131622	0.134201	5	Trafficking protein particle complex subunit 3	TRAPPC3	0.0844194	up	not.sig
Q13162	0.0109482	22.8022	0.0130881	0.134201	12	Peroxiredoxin-4	PRDX4	0.0844194	up	not.sig
Q12907	0.00967223	22.8977	0.0131958	0.134201	14	Vesicular integral-membrane protein VIP36	LMAN2	0.0844194	up	not.sig
P31040	0.00773701	22.2826	0.0131872	0.134201	24	Succinate dehydrogenase [ubiquinone] flavoprotein subunit, mitochondrial	SDHA	0.0844194	up	not.sig
P14314	-0.00850858	22.2037	0.0130916	0.134201	29	Glucosidase 2 subunit beta	PRKCSH	0.0844194	down	not.sig
Q86UE4	-0.0138228	21.5182	0.0130444	0.134201	22	Protein LYRIC	MTDH	0.0844194	down	not.sig
Q9C035	0.0179823	20.0595	0.0132694	0.134278	3	Tripartite motif-containing protein 5	TRIM5	0.0844679	up	not.sig
Q9NP81	0.0117915	20.5262	0.0132423	0.134278	7	Serine--tRNA ligase, mitochondrial	SARS2	0.0844679	up	not.sig
Q8TF42	0.0117613	21.9842	0.0133877	0.13514	28	Ubiquitin-associated and SH3 domain-containing protein B	UBASH3B	0.0850097	up	not.sig
Q5VW32	0.0080677	21.3988	0.0134537	0.135204	12	BRO1 domain-containing protein BROX	BROX	0.0850505	up	not.sig
Q9BT09	-0.0147104	21.3746	0.0134606	0.135204	8	Protein canopy homolog 3	CNPY3	0.0850505	down	not.sig
P23284	0.00796183	24.5047	0.0135004	0.13527	20	Peptidyl-prolyl cis-trans isomerase B	PPIB	0.0850919	up	not.sig
Q9Y2Q5	0.0116632	21.1467	0.0136435	0.136368	7	Ragulator complex protein LAMTOR2	LAMTOR2	0.0857827	up	not.sig
O75688	0.00929644	20.6388	0.013681	0.136407	11	Protein phosphatase 1B	PPM1B	0.0858071	up	not.sig
Q96E17	0.0138754	21.529	0.0137463	0.13656	5	Ras-related protein Rab-3C	RAB3C	0.085903	up	not.sig
O15204	-0.0236974	20.0982	0.0137634	0.13656	2	ADAM DEC1	ADAMDEC1	0.085903	down	not.sig
Q9BQE3	0.022266	22.652	0.0140542	0.13656	4	Tubulin alpha-1C chain	TUBA1C	0.0859034	up	not.sig
Q9BYC5	0.0218915	20.177	0.0142384	0.13656	12	Alpha-(1,6)-fucosyltransferase	FUT8	0.0859034	up	not.sig
P16109	0.0209589	22.5858	0.0141706	0.13656	31	P-selectin	SELP	0.0859034	up	not.sig
O75190	0.0175251	20.7717	0.0140091	0.13656	6	DnaJ homolog subfamily B member 6	DNAJB6	0.0859034	up	not.sig
Q3SXM5	0.0141068	20.9357	0.0140079	0.13656	7	Inactive hydroxysteroid dehydrogenase-like protein 1	HSDL1	0.0859034	up	not.sig
P29279	0.0135018	21.4971	0.014271	0.13656	10	CCN family member 2	CCN2	0.0859034	up	not.sig
P36551	0.0116102	19.96	0.0142429	0.13656	6	Oxygen-dependent coproporphyrinogen-III oxidase, mitochondrial	CPOX	0.0859034	up	not.sig
O00442	0.0112488	21.5351	0.0139649	0.13656	10	RNA 3'-terminal phosphate cyclase	RTCA	0.0859034	up	not.sig
Q9NZQ3	0.0100253	20.4354	0.014187	0.13656	23	NCK-interacting protein with SH3 domain	NCKIPSD	0.0859034	up	not.sig
Q99627	0.00942781	21.0802	0.0143006	0.13656	6	COP9 signalosome complex subunit 8	COPS8	0.0859034	up	not.sig
Q9UJW0	0.00763293	21.5148	0.0140516	0.13656	12	Dynactin subunit 4	DCTN4	0.0859034	up	not.sig
P28070	-0.00645443	22.7698	0.0141715	0.13656	9	Proteasome subunit beta type-4	PSMB4	0.0859034	down	not.sig
Q5M775	-0.01464	19.8279	0.0142883	0.13656	24	Cytospin-B	SPECC1	0.0859034	down	not.sig
O75044	-0.0172036	19.4938	0.0140483	0.13656	2	SLIT-ROBO Rho GTPase-activating protein 2	SRGAP2	0.0859034	down	not.sig
O14737	-0.0176318	20.6336	0.0139171	0.13656	6	Programmed cell death protein 5	PDCD5	0.0859034	down	not.sig
P41236	-0.0214896	20.4993	0.0138008	0.13656	8	Protein phosphatase inhibitor 2	PPP1R2	0.0859034	down	not.sig
Q92902	0.0218733	17.7317	0.0144582	0.136988	4	BLOC-3 complex member HPS1	HPS1	0.0861726	up	not.sig
Q99683	0.00856227	20.3725	0.0144801	0.136988	24	Mitogen-activated protein kinase kinase kinase 5	MAP3K5	0.0861726	up	not.sig
Q16555	0.00755785	22.5566	0.0144046	0.136988	28	Dihydropyrimidinase-related protein 2	DPYSL2	0.0861726	up	not.sig
Q9Y3P9	0.00739392	21.2099	0.014452	0.136988	20	Rab GTPase-activating protein 1	RABGAP1	0.0861726	up	not.sig
Q9Y2Q3	0.00913122	22.6809	0.0145238	0.137083	17	Glutathione S-transferase kappa 1	GSTK1	0.0862322	up	not.sig
Q658P3	0.0115358	21.6924	0.0146515	0.137649	6	Metalloreductase STEAP3	STEAP3	0.0865884	up	not.sig
Q9H1E3	-0.0373454	19.6869	0.0146317	0.137649	5	Nuclear ubiquitous casein and cyclin-dependent kinase substrate 1	NUCKS1	0.0865884	down	not.sig
Q9UKE5	-0.0130682	19.7279	0.0147055	0.137839	20	TRAF2 and NCK-interacting protein kinase	TNIK	0.0867078	down	not.sig
Q8N6H7	-0.0109443	20.2278	0.0149438	0.139429	10	ADP-ribosylation factor GTPase-activating protein 2	ARFGAP2	0.0877082	down	not.sig
P81605	-0.0250173	21.17	0.014921	0.139429	3	Dermcidin	DCD	0.0877082	down	not.sig
P13501	0.0189171	23.2251	0.0151229	0.139501	3	C-C motif chemokine 5	CCL5	0.0877532	up	not.sig
Q9HCC0	0.00861952	20.1345	0.01504	0.139501	12	Methylcrotonoyl-CoA carboxylase beta chain, mitochondrial	MCCC2	0.0877532	up	not.sig
P46977	0.00835334	21.1285	0.0151168	0.139501	15	Dolichyl-diphosphooligosaccharide--protein glycosyltransferase subunit STT3A	STT3A	0.0877532	up	not.sig
Q13442	-0.0209679	20.8951	0.0149869	0.139501	9	28 kDa heat- and acid-stable phosphoprotein	PDAP1	0.0877532	down	not.sig
O15347	-0.0381718	20.6895	0.0150665	0.139501	3	High mobility group protein B3	HMGB3	0.0877532	down	not.sig
Q9HAT2	0.0131199	21.2034	0.015302	0.140834	7	Sialate O-acetylesterase	SIAE	0.0885915	up	not.sig
P63261	0.0262195	23.9185	0.015474	0.140895	3	Actin, cytoplasmic 2	ACTG1	0.0886303	up	not.sig
Q9NUB1	0.00971648	21.1185	0.0154625	0.140895	15	Acetyl-coenzyme A synthetase 2-like, mitochondrial	ACSS1	0.0886303	up	not.sig
Q8TC07	0.00656169	21.162	0.0154819	0.140895	16	TBC1 domain family member 15	TBC1D15	0.0886303	up	not.sig
P09496	-0.0223777	22.5137	0.0153529	0.140895	9	Clathrin light chain A	CLTA	0.0886303	down	not.sig
P80723	-0.0279251	19.9504	0.0153863	0.140895	13	Brain acid soluble protein 1	BASP1	0.0886303	down	not.sig
O00330	0.00979853	20.1401	0.0155711	0.141076	4	Pyruvate dehydrogenase protein X component, mitochondrial	PDHX	0.088744	up	not.sig
Q16539	0.00878665	22.2231	0.0155389	0.141076	19	Mitogen-activated protein kinase 14	MAPK14	0.088744	up	not.sig
Q9UHD1	0.00885712	21.2115	0.0156596	0.141563	10	Cysteine and histidine-rich domain-containing protein 1	CHORDC1	0.0890505	up	not.sig
Q5K4L6	0.017553	20.2409	0.0159329	0.141729	6	Long-chain fatty acid transport protein 3	SLC27A3	0.0891549	up	not.sig
Q8NBM8	0.0143878	21.8874	0.0158778	0.141729	13	Prenylcysteine oxidase-like	PCYOX1L	0.0891549	up	not.sig
O76074	0.0126217	21.7882	0.015891	0.141729	53	cGMP-specific 3',5'-cyclic phosphodiesterase	PDE5A	0.0891549	up	not.sig
P42338	0.0100028	20.234	0.0157478	0.141729	13	Phosphatidylinositol 4,5-bisphosphate 3-kinase catalytic subunit beta isoform	PIK3CB	0.0891549	up	not.sig
P00491	0.00978629	23.0598	0.0159294	0.141729	30	Purine nucleoside phosphorylase	PNP	0.0891549	up	not.sig
Q6PGP7	0.00933982	20.1418	0.0158788	0.141729	17	SKI3 subunit of superkiller complex protein	SKIC3	0.0891549	up	not.sig
O15144	0.0061705	23.3691	0.0159896	0.141729	33	Actin-related protein 2/3 complex subunit 2	ARPC2	0.0891549	up	not.sig
O95810	-0.0158049	24.0632	0.0157579	0.141729	28	Caveolae-associated protein 2	CAVIN2	0.0891549	down	not.sig
Q05682	-0.027027	21.6567	0.0159916	0.141729	47	Caldesmon	CALD1	0.0891549	down	not.sig
P61073	-0.0251213	22.4197	0.0160466	0.141908	2	C-X-C chemokine receptor type 4	CXCR4	0.0892675	down	not.sig
O94985	0.0186408	19.2292	0.0161479	0.142494	2	Calsyntenin-1	CLSTN1	0.0896362	up	not.sig
Q8TEQ0	0.010348	20.2517	0.0162862	0.143403	3	Sorting nexin-29	SNX29	0.0902078	up	not.sig
Q96E39	0.0173504	20.275	0.0165807	0.143416	2	RNA binding motif protein, X-linked-like-1	RBMXL1	0.0902157	up	not.sig
P61764	0.015469	20.1906	0.0165074	0.143416	11	Syntaxin-binding protein 1	STXBP1	0.0902157	up	not.sig
Q9NW64	0.013929	20.8723	0.0164869	0.143416	2	Pre-mRNA-splicing factor RBM22	RBM22	0.0902157	up	not.sig
Q9Y296	0.0109804	20.3627	0.0166049	0.143416	3	Trafficking protein particle complex subunit 4	TRAPPC4	0.0902157	up	not.sig
P56377	0.0090027	21.312	0.0165965	0.143416	5	AP-1 complex subunit sigma-2	AP1S2	0.0902157	up	not.sig
P54819	0.00877015	22.4179	0.0163236	0.143416	18	Adenylate kinase 2, mitochondrial	AK2	0.0902157	up	not.sig
Q6VY07	0.00602934	20.6603	0.0165616	0.143416	20	Phosphofurin acidic cluster sorting protein 1	PACS1	0.0902157	up	not.sig
Q9BZL4	-0.018086	20.2595	0.0164938	0.143416	15	Protein phosphatase 1 regulatory subunit 12C	PPP1R12C	0.0902157	down	not.sig
Q674X7	-0.0237207	18.4545	0.0165242	0.143416	2	Kazrin	KAZN	0.0902157	down	not.sig
P13489	0.0221713	22.4079	0.0167075	0.143996	24	Ribonuclease inhibitor	RNH1	0.0905808	up	not.sig
P16455	0.0169231	19.9848	0.0167646	0.144141	5	Methylated-DNA--protein-cysteine methyltransferase	MGMT	0.0906722	up	not.sig
Q99442	-0.0309742	20.1912	0.0167952	0.144141	4	Translocation protein SEC62	SEC62	0.0906722	down	not.sig
Q9Y673	0.0107102	20.8026	0.0169385	0.144457	7	Dolichyl-phosphate beta-glucosyltransferase	ALG5	0.0908707	up	not.sig
O75880	-0.0342721	18.4847	0.0169105	0.144457	3	Protein SCO1 homolog, mitochondrial	SCO1	0.0908707	down	not.sig
P05114	-0.0579973	16.6989	0.0168908	0.144457	7	Non-histone chromosomal protein HMG-14	HMGN1	0.0908707	down	not.sig
O95169	0.00950028	20.733	0.0170232	0.144654	5	NADH dehydrogenase [ubiquinone] 1 beta subcomplex subunit 8, mitochondrial	NDUFB8	0.090995	up	not.sig
Q9UIA9	0.0087809	21.2037	0.0170328	0.144654	37	Exportin-7	XPO7	0.090995	up	not.sig
Q02153	0.0102161	21.1892	0.0173091	0.144933	26	Guanylate cyclase soluble subunit beta-1	GUCY1B1	0.0911702	up	not.sig
Q15172	0.00947138	20.7794	0.017315	0.144933	12	Serine/threonine-protein phosphatase 2A 56 kDa regulatory subunit alpha isoform	PPP2R5A	0.0911702	up	not.sig
Q567U6	0.00788596	20.187	0.0171875	0.144933	8	Coiled-coil domain-containing protein 93	CCDC93	0.0911702	up	not.sig
P30084	0.00780352	22.7448	0.0173054	0.144933	12	Enoyl-CoA hydratase, mitochondrial	ECHS1	0.0911702	up	not.sig
P47756	0.00776923	23.5035	0.0171128	0.144933	31	F-actin-capping protein subunit beta	CAPZB	0.0911702	up	not.sig
P49748	0.00771056	22.2407	0.017268	0.144933	27	Very long-chain specific acyl-CoA dehydrogenase, mitochondrial	ACADVL	0.0911702	up	not.sig
P11177	0.00675297	22.0288	0.0172781	0.144933	15	Pyruvate dehydrogenase E1 component subunit beta, mitochondrial	PDHB	0.0911702	up	not.sig
A1L0T0	0.0114503	19.8013	0.0173718	0.145031	9	2-hydroxyacyl-CoA lyase 2	ILVBL	0.0912316	up	not.sig
O00194	0.00935435	22.8094	0.017398	0.145031	18	Ras-related protein Rab-27B	RAB27B	0.0912316	up	not.sig
Q15165	0.0173293	19.2591	0.0175423	0.14534	6	Serum paraoxonase/arylesterase 2	PON2	0.0914265	up	not.sig
P02786	0.0142985	19.9698	0.0175313	0.14534	7	Transferrin receptor protein 1	TFRC	0.0914265	up	not.sig
Q5VZK9	-0.0144449	18.7033	0.0175369	0.14534	15	F-actin-uncapping protein LRRC16A	CARMIL1	0.0914265	down	not.sig
P49821	0.00626505	21.3983	0.0176096	0.145601	18	NADH dehydrogenase [ubiquinone] flavoprotein 1, mitochondrial	NDUFV1	0.0915906	up	not.sig
P19256	-0.0140821	21.0323	0.0177068	0.146108	2	Lymphocyte function-associated antigen 3	CD58	0.0919096	down	not.sig
Q86YS6	0.0184353	19.8682	0.0179106	0.146695	2	Ras-related protein Rab-43	RAB43	0.0922787	up	not.sig
Q9Y251	0.015008	22.1557	0.0178575	0.146695	22	Heparanase	HPSE	0.0922787	up	not.sig
Q3ZCW2	0.0104201	24.6106	0.0178727	0.146695	9	Galectin-related protein	LGALSL	0.0922787	up	not.sig
Q6FI81	-0.0112074	20.4156	0.0179222	0.146695	12	Anamorsin	CIAPIN1	0.0922787	down	not.sig
P54802	0.0231007	18.3175	0.0182839	0.149056	2	Alpha-N-acetylglucosaminidase	NAGLU	0.0937639	up	not.sig
P08579	-0.0451125	18.2224	0.0182758	0.149056	2	U2 small nuclear ribonucleoprotein B''	SNRPB2	0.0937639	down	not.sig
P43250	0.00686053	21.3009	0.0184548	0.150148	12	G protein-coupled receptor kinase 6	GRK6	0.0944509	up	not.sig
Q9BV40	-0.0150973	22.3041	0.0185203	0.150379	6	Vesicle-associated membrane protein 8	VAMP8	0.0945962	down	not.sig
Q9Y2W2	-0.0183773	20.1577	0.0185571	0.150379	4	WW domain-binding protein 11	WBP11	0.0945962	down	not.sig
Q9UPN4	-0.0371924	17.916	0.0186528	0.150854	4	Centrosomal protein of 131 kDa	CEP131	0.094895	down	not.sig
Q9NZA1	0.0234393	20.6937	0.0188144	0.151259	2	Chloride intracellular channel protein 5	CLIC5	0.0951497	up	not.sig
P14406	0.00953183	24.5642	0.0187935	0.151259	2	Cytochrome c oxidase subunit 7A2, mitochondrial	COX7A2	0.0951497	up	not.sig
P50502	-0.00863863	23.0336	0.0188013	0.151259	14	Hsc70-interacting protein	ST13	0.0951497	down	not.sig
P62942	0.0148092	23.118	0.018857	0.151302	11	Peptidyl-prolyl cis-trans isomerase FKBP1A	FKBP1A	0.0951769	up	not.sig
P42858	0.00830299	20.1931	0.0189135	0.151457	46	Huntingtin	HTT	0.0952744	up	not.sig
Q6KC79	0.0228591	18.4222	0.0189941	0.151506	5	Nipped-B-like protein	NIPBL	0.0953047	up	not.sig
Q92734	-0.0091406	21.5942	0.0189741	0.151506	8	Protein TFG	TFG	0.0953047	down	not.sig
P51659	0.00983712	22.2118	0.019119	0.152203	43	Peroxisomal multifunctional enzyme type 2	HSD17B4	0.0957437	up	not.sig
P48735	0.00877514	24.018	0.019187	0.152289	33	Isocitrate dehydrogenase [NADP], mitochondrial	IDH2	0.0957977	up	not.sig
O43818	-0.0178567	20.3211	0.0192046	0.152289	3	U3 small nucleolar RNA-interacting protein 2	RRP9	0.0957977	down	not.sig
Q96BZ4	0.0233093	19.7528	0.0193892	0.153454	2	5'-3' exonuclease PLD4	PLD4	0.0965302	up	not.sig
O15260	0.011469	22.111	0.0195159	0.154157	9	Surfeit locus protein 4	SURF4	0.0969725	up	not.sig
Q9NSE4	0.00706708	20.6721	0.0199867	0.157569	24	Isoleucine--tRNA ligase, mitochondrial	IARS2	0.0991193	up	not.sig
P14317	-0.018201	22.1221	0.02026	0.159416	24	Hematopoietic lineage cell-specific protein	HCLS1	0.100281	down	not.sig
Q9BPX7	0.01068	20.2377	0.0204785	0.160823	5	UPF0415 protein C7orf25	C7orf25	0.101166	up	not.sig
P51793	0.0150297	20.3001	0.0206473	0.161309	3	H(+)/Cl(-) exchange transporter 4	CLCN4	0.101472	up	not.sig
Q8WXF7	0.0129547	20.8094	0.0206593	0.161309	15	Atlastin-1	ATL1	0.101472	up	not.sig
Q9BYG3	-0.0441019	19.5643	0.0205939	0.161309	2	MKI67 FHA domain-interacting nucleolar phosphoprotein	NIFK	0.101472	down	not.sig
Q8NDB2	-0.016172	19.7522	0.0207126	0.161415	14	B-cell scaffold protein with ankyrin repeats	BANK1	0.101538	down	not.sig
Q6P1N0	-0.0163352	19.5201	0.0207612	0.161485	2	Coiled-coil and C2 domain-containing protein 1A	CC2D1A	0.101582	down	not.sig
Q96AX2	0.0104696	22.1684	0.020886	0.162051	14	Ras-related protein Rab-37	RAB37	0.101938	up	not.sig
P31751	0.0101307	21.0688	0.0209266	0.162051	6	RAC-beta serine/threonine-protein kinase	AKT2	0.101938	up	not.sig
Q4G0N4	0.00938382	20.6496	0.0209534	0.162051	4	NAD kinase 2, mitochondrial	NADK2	0.101938	up	not.sig
Q969Z0	0.0155311	19.149	0.0212941	0.16338	5	FAST kinase domain-containing protein 4	TBRG4	0.102774	up	not.sig
O15371	0.009243	21.3589	0.0213261	0.16338	13	Eukaryotic translation initiation factor 3 subunit D	EIF3D	0.102774	up	not.sig
Q9H2D6	-0.0150148	19.5069	0.0213079	0.16338	6	TRIO and F-actin-binding protein	TRIOBP	0.102774	down	not.sig
P20810	-0.0173941	21.2252	0.0213238	0.16338	29	Calpastatin	CAST	0.102774	down	not.sig
P37840	-0.0185992	22.9434	0.021221	0.16338	13	Alpha-synuclein	SNCA	0.102774	down	not.sig
Q8WWI5	0.0110411	21.3756	0.0214243	0.163391	11	Choline transporter-like protein 1	SLC44A1	0.102781	up	not.sig
P55039	0.0103782	20.1069	0.0214481	0.163391	8	Developmentally-regulated GTP-binding protein 2	DRG2	0.102781	up	not.sig
Q8NCA5	-0.0155083	19.776	0.0214063	0.163391	4	Protein FAM98A	FAM98A	0.102781	down	not.sig
Q9Y3F4	0.00708133	22.2779	0.0215771	0.164066	19	Serine-threonine kinase receptor-associated protein	STRAP	0.103206	up	not.sig
Q96LW7	0.0158909	20.3273	0.021659	0.164382	3	Caspase recruitment domain-containing protein 19	CARD19	0.103405	up	not.sig
P10301	0.0115188	22.0239	0.0217498	0.164458	6	Ras-related protein R-Ras	RRAS	0.103452	up	not.sig
P14868	0.00600044	22.4612	0.0217261	0.164458	34	Aspartate--tRNA ligase, cytoplasmic	DARS1	0.103452	up	not.sig
O43598	-0.0130531	20.1851	0.0217996	0.164528	4	2'-deoxynucleoside 5'-phosphate N-hydrolase 1	DNPH1	0.103497	down	not.sig
Q86VM9	-0.0178873	19.81	0.0218595	0.164675	6	Zinc finger CCCH domain-containing protein 18	ZC3H18	0.103589	down	not.sig
O14874	0.0244049	21.3061	0.021929	0.164893	2	[3-methyl-2-oxobutanoate dehydrogenase [lipoamide]] kinase, mitochondrial	BCKDK	0.103726	up	not.sig
Q9Y2Z0	-0.00749699	20.6706	0.022038	0.165407	16	Protein SGT1 homolog	SUGT1	0.104049	down	not.sig
P50570	0.00605947	21.6992	0.0220973	0.165546	25	Dynamin-2	DNM2	0.104137	up	not.sig
P61165	0.0153106	20.7428	0.0222687	0.165625	2	Transmembrane protein 258	TMEM258	0.104186	up	not.sig
O43464	0.0115545	20.3844	0.0222706	0.165625	6	Serine protease HTRA2, mitochondrial	HTRA2	0.104186	up	not.sig
Q9H8W4	0.0103519	20.9039	0.0222525	0.165625	6	Pleckstrin homology domain-containing family F member 2	PLEKHF2	0.104186	up	not.sig
Q9Y608	-0.0147803	21.3558	0.0221578	0.165625	23	Leucine-rich repeat flightless-interacting protein 2	LRRFIP2	0.104186	down	not.sig
Q9NVT9	0.0124286	20.6274	0.0224171	0.165993	3	Armadillo repeat-containing protein 1	ARMC1	0.104418	up	not.sig
P18085	0.00999089	22.5286	0.022395	0.165993	10	ADP-ribosylation factor 4	ARF4	0.104418	up	not.sig
Q709C8	0.00670536	20.506	0.0224426	0.165993	70	Intermembrane lipid transfer protein VPS13C	VPS13C	0.104418	up	not.sig
P09110	0.00808391	20.4628	0.0226472	0.167203	12	3-ketoacyl-CoA thiolase, peroxisomal	ACAA1	0.105179	up	not.sig
Q13557	0.00948253	21.0988	0.0226923	0.167232	8	Calcium/calmodulin-dependent protein kinase type II subunit delta	CAMK2D	0.105198	up	not.sig
Q99523	0.0114318	20.2206	0.0227713	0.167492	7	Sortilin	SORT1	0.105361	up	not.sig
P33121	0.00947567	20.7699	0.0228098	0.167492	15	Long-chain-fatty-acid--CoA ligase 1	ACSL1	0.105361	up	not.sig
P00395	0.0209058	21.7787	0.0233089	0.167647	4	Cytochrome c oxidase subunit 1	MT-CO1	0.105459	up	not.sig
O15194	0.0176482	20.134	0.0232316	0.167647	2	CTD small phosphatase-like protein	CTDSPL	0.105459	up	not.sig
P27701	0.0150952	20.7509	0.0232386	0.167647	5	CD82 antigen	CD82	0.105459	up	not.sig
P08754	0.0112088	20.895	0.0230122	0.167647	6	Guanine nucleotide-binding protein G(i) subunit alpha-3	GNAI3	0.105459	up	not.sig
O60704	0.00987701	21.1273	0.023246	0.167647	9	Protein-tyrosine sulfotransferase 2	TPST2	0.105459	up	not.sig
P48736	0.00940632	19.3845	0.0233056	0.167647	15	Phosphatidylinositol 4,5-bisphosphate 3-kinase catalytic subunit gamma isoform	PIK3CG	0.105459	up	not.sig
Q9BX68	0.00938968	22.5759	0.0232727	0.167647	6	Adenosine 5'-monophosphoramidase HINT2	HINT2	0.105459	up	not.sig
P17858	0.00633812	22.4743	0.0232345	0.167647	27	ATP-dependent 6-phosphofructokinase, liver type	PFKL	0.105459	up	not.sig
O43633	-0.0104941	21.2814	0.0232989	0.167647	12	Charged multivesicular body protein 2a	CHMP2A	0.105459	down	not.sig
Q13075	-0.0199539	18.2975	0.0230409	0.167647	3	Baculoviral IAP repeat-containing protein 1	NAIP	0.105459	down	not.sig
P06703	-0.0209925	22.6212	0.02303	0.167647	8	Protein S100-A6	S100A6	0.105459	down	not.sig
Q8WXC6	-0.0270231	19.2213	0.0233255	0.167647	2	COP9 signalosome complex subunit 9	COPS9	0.105459	down	not.sig
Q14392	0.0128098	20.6458	0.0234304	0.168104	9	Transforming growth factor beta activator LRRC32	LRRC32	0.105746	up	not.sig
Q9Y287	0.0243061	19.1631	0.0236577	0.169138	2	Integral membrane protein 2B	ITM2B	0.106397	up	not.sig
P07203	0.00962954	23.6138	0.023619	0.169138	16	Glutathione peroxidase 1	GPX1	0.106397	up	not.sig
O96011	0.0118782	20.4201	0.0238474	0.169531	7	Peroxisomal membrane protein 11B	PEX11B	0.106644	up	not.sig
Q92538	0.00678861	20.0372	0.0237675	0.169531	18	Golgi-specific brefeldin A-resistance guanine nucleotide exchange factor 1	GBF1	0.106644	up	not.sig
O43719	-0.0120548	18.8864	0.0238417	0.169531	8	HIV Tat-specific factor 1	HTATSF1	0.106644	down	not.sig
Q15428	-0.0246799	18.7435	0.0238794	0.169531	7	Splicing factor 3A subunit 2	SF3A2	0.106644	down	not.sig
Q13976	0.0131886	21.3566	0.0240751	0.170444	23	cGMP-dependent protein kinase 1	PRKG1	0.107218	up	not.sig
P05141	0.0104975	21.8698	0.0240918	0.170444	10	ADP/ATP translocase 2	SLC25A5	0.107218	up	not.sig
Q27J81	0.00864409	21.6218	0.0241647	0.170663	59	Inverted formin-2	INF2	0.107356	up	not.sig
Q02108	0.0104971	21.3198	0.0242147	0.17072	25	Guanylate cyclase soluble subunit alpha-1	GUCY1A1	0.107392	up	not.sig
O95544	0.00892981	22.421	0.0243307	0.171241	2	NAD kinase	NADK	0.107719	up	not.sig
Q9Y2Q0	0.00891565	21.1857	0.0244144	0.171534	27	Phospholipid-transporting ATPase IA	ATP8A1	0.107903	up	not.sig
O75608	0.0119159	21.8108	0.0245358	0.171679	11	Acyl-protein thioesterase 1	LYPLA1	0.107995	up	not.sig
L0R6Q1	0.00939923	21.5633	0.0245636	0.171679	5	SLC35A4 upstream open reading frame protein	SLC35A4	0.107995	up	not.sig
O75822	-0.0127468	21.2524	0.0245323	0.171679	11	Eukaryotic translation initiation factor 3 subunit J	EIF3J	0.107995	down	not.sig
P09497	-0.0173658	21.8274	0.0246868	0.171679	10	Clathrin light chain B	CLTB	0.107995	down	not.sig
P27816	-0.017565	20.0101	0.0246274	0.171679	34	Microtubule-associated protein 4	MAP4	0.107995	down	not.sig
Q9BW04	-0.0210925	19.6892	0.0246883	0.171679	16	Specifically androgen-regulated gene protein	SARG	0.107995	down	not.sig
Q9ULC5	0.0105977	21.0587	0.0247348	0.171708	13	Long-chain-fatty-acid--CoA ligase 5	ACSL5	0.108013	up	not.sig
O15031	0.00871546	20.1659	0.024974	0.172779	23	Plexin-B2	PLXNB2	0.108687	up	not.sig
P15848	-0.0280851	19.1776	0.0249469	0.172779	3	Arylsulfatase B	ARSB	0.108687	down	not.sig
O75718	0.0151139	20.3815	0.0252481	0.172983	2	Cartilage-associated protein	CRTAP	0.108815	up	not.sig
Q14643	0.00889375	20.5174	0.0252386	0.172983	56	Inositol 1,4,5-trisphosphate receptor type 1	ITPR1	0.108815	up	not.sig
P61018	0.00883451	21.566	0.0251634	0.172983	6	Ras-related protein Rab-4B	RAB4B	0.108815	up	not.sig
P04424	0.00819997	20.9494	0.0252586	0.172983	15	Argininosuccinate lyase	ASL	0.108815	up	not.sig
O43837	0.00649164	20.9068	0.0251058	0.172983	13	Isocitrate dehydrogenase [NAD] subunit beta, mitochondrial	IDH3B	0.108815	up	not.sig
Q9Y5S9	-0.0152831	21.0673	0.0250594	0.172983	9	RNA-binding protein 8A	RBM8A	0.108815	down	not.sig
Q9Y371	0.00739087	21.9453	0.0253153	0.17308	9	Endophilin-B1	SH3GLB1	0.108876	up	not.sig
O14964	0.00722914	20.8724	0.0253768	0.173139	16	Hepatocyte growth factor-regulated tyrosine kinase substrate	HGS	0.108913	up	not.sig
P06576	0.00601505	24.0048	0.0254678	0.173139	41	ATP synthase subunit beta, mitochondrial	ATP5F1B	0.108913	up	not.sig
Q14653	-0.0137507	19.4242	0.0254941	0.173139	5	Interferon regulatory factor 3	IRF3	0.108913	down	not.sig
Q9BT40	-0.0217385	19.1185	0.0254177	0.173139	4	Inositol polyphosphate 5-phosphatase K	INPP5K	0.108913	down	not.sig
Q6P3W7	0.00869238	20.0837	0.0255531	0.17325	20	SCY1-like protein 2	SCYL2	0.108983	up	not.sig
P50148	0.0114289	22.1618	0.0255981	0.173266	20	Guanine nucleotide-binding protein G(q) subunit alpha	GNAQ	0.108993	up	not.sig
O75306	0.00768888	21.5325	0.0257259	0.173842	10	NADH dehydrogenase [ubiquinone] iron-sulfur protein 2, mitochondrial	NDUFS2	0.109356	up	not.sig
P20718	0.0267118	21.7483	0.0259667	0.174386	8	Granzyme H	GZMH	0.109698	up	not.sig
P57088	0.0080648	21.7593	0.0259143	0.174386	7	Transmembrane protein 33	TMEM33	0.109698	up	not.sig
P25786	-0.00856396	21.8767	0.0259502	0.174386	21	Proteasome subunit alpha type-1	PSMA1	0.109698	down	not.sig
P67809	-0.0198626	20.55	0.0259778	0.174386	11	Y-box-binding protein 1	YBX1	0.109698	down	not.sig
P55160	0.00833229	21.1559	0.0260731	0.17445	39	Nck-associated protein 1-like	NCKAP1L	0.109738	up	not.sig
Q96JY6	-0.0185524	19.86	0.0260629	0.17445	2	PDZ and LIM domain protein 2	PDLIM2	0.109738	down	not.sig
Q96RL7	0.00957702	20.2731	0.0261711	0.174818	47	Intermembrane lipid transfer protein VPS13A	VPS13A	0.109969	up	not.sig
Q8NDA8	0.022471	18.6365	0.0263495	0.175354	5	Maestro heat-like repeat-containing protein family member 1	MROH1	0.110306	up	not.sig
Q8N0U8	0.0220252	21.7076	0.0264338	0.175354	2	Vitamin K epoxide reductase complex subunit 1-like protein 1	VKORC1L1	0.110306	up	not.sig
P34949	0.0082098	20.8096	0.0264669	0.175354	11	Mannose-6-phosphate isomerase	MPI	0.110306	up	not.sig
Q9BVL2	-0.0144929	20.3651	0.0264142	0.175354	2	Nucleoporin p58/p45	NUP58	0.110306	down	not.sig
P40855	-0.016274	19.5106	0.026297	0.175354	4	Peroxisomal biogenesis factor 19	PEX19	0.110306	down	not.sig
P20962	-0.0450053	17.675	0.0265688	0.175743	4	Parathymosin	PTMS	0.110551	down	not.sig
P13797	0.0105473	20.9158	0.0267192	0.176451	20	Plastin-3	PLS3	0.110997	up	not.sig
O00214	0.0105643	20.2403	0.026817	0.17681	6	Galectin-8	LGALS8	0.111222	up	not.sig
P18433	0.0103275	20.6299	0.0269636	0.177202	15	Receptor-type tyrosine-protein phosphatase alpha	PTPRA	0.111469	up	not.sig
A2RUS2	0.00943553	20.7413	0.0269574	0.177202	29	DENN domain-containing protein 3	DENND3	0.111469	up	not.sig
Q5JTJ3	-0.0186786	20.325	0.0270251	0.17732	2	Cytochrome c oxidase assembly factor 6 homolog	COA6	0.111543	down	not.sig
P00367	0.00857239	22.3638	0.0272478	0.177712	8	Glutamate dehydrogenase 1, mitochondrial	GLUD1	0.11179	up	not.sig
O60496	0.00772934	22.1011	0.0272949	0.177712	15	Docking protein 2	DOK2	0.11179	up	not.sig
Q9Y305	0.00642097	21.5164	0.0272764	0.177712	18	Acyl-coenzyme A thioesterase 9, mitochondrial	ACOT9	0.11179	up	not.sig
Q9NRY5	-0.00794606	20.1306	0.0273033	0.177712	19	Protein FAM114A2	FAM114A2	0.11179	down	not.sig
Q9P0L0	-0.0157065	21.0502	0.0271363	0.177712	19	Vesicle-associated membrane protein-associated protein A	VAPA	0.11179	down	not.sig
P60953	0.0138603	24.4832	0.0273765	0.177904	8	Cell division control protein 42 homolog	CDC42	0.111911	up	not.sig
A1A4S6	0.00931372	20.4764	0.027568	0.178862	11	Rho GTPase-activating protein 10	ARHGAP10	0.112513	up	not.sig
Q9H3S7	0.0064168	19.4247	0.0277381	0.179679	7	Tyrosine-protein phosphatase non-receptor type 23	PTPN23	0.113027	up	not.sig
Q14766	0.0164889	22.8563	0.028042	0.180829	61	Latent-transforming growth factor beta-binding protein 1	LTBP1	0.113751	up	not.sig
Q00535	0.00940942	20.189	0.028049	0.180829	5	Cyclin-dependent kinase 5	CDK5	0.113751	up	not.sig
Q04323	-0.011003	20.4726	0.0280392	0.180829	11	UBX domain-containing protein 1	UBXN1	0.113751	down	not.sig
E9PRG8	-0.0197964	19.6968	0.0282082	0.181568	3	Uncharacterized protein C11orf98	C11orf98	0.114216	down	not.sig
Q06187	0.00893834	22.1829	0.0283045	0.181707	39	Tyrosine-protein kinase BTK	BTK	0.114303	up	not.sig
P11216	0.00812354	21.8958	0.0283191	0.181707	51	Glycogen phosphorylase, brain form	PYGB	0.114303	up	not.sig
Q5VTQ0	0.0149595	18.6624	0.0285016	0.182303	4	Tetratricopeptide repeat protein 39B	TTC39B	0.114678	up	not.sig
O96000	0.00782119	21.1455	0.0284932	0.182303	6	NADH dehydrogenase [ubiquinone] 1 beta subcomplex subunit 10	NDUFB10	0.114678	up	not.sig
Q15477	0.00914918	19.7317	0.0285748	0.182308	10	SKI2 subunit of superkiller complex protein	SKIC2	0.114681	up	not.sig
Q92900	0.00586318	20.8629	0.0286369	0.182308	19	Regulator of nonsense transcripts 1	UPF1	0.114681	up	not.sig
P02724	-0.0363643	22.0112	0.0286286	0.182308	2	Glycophorin-A	GYPA	0.114681	down	not.sig
Q14166	0.00679749	20.9473	0.0287318	0.182626	22	Tubulin--tyrosine ligase-like protein 12	TTLL12	0.114881	up	not.sig
P0CG30	0.0373342	19.2073	0.0291961	0.183281	3	Glutathione S-transferase theta-2B	GSTT2B	0.115293	up	not.sig
O75352	0.0110375	21.3085	0.0291207	0.183281	5	Mannose-P-dolichol utilization defect 1 protein	MPDU1	0.115293	up	not.sig
P06744	0.00708364	22.9126	0.0291333	0.183281	28	Glucose-6-phosphate isomerase	GPI	0.115293	up	not.sig
O75410	-0.0115947	20.4793	0.0292852	0.183281	10	Transforming acidic coiled-coil-containing protein 1	TACC1	0.115293	down	not.sig
Q8WW12	-0.0190444	21.7544	0.0289724	0.183281	5	PEST proteolytic signal-containing nuclear protein	PCNP	0.115293	down	not.sig
O60885	-0.0207579	19.2405	0.029182	0.183281	3	Bromodomain-containing protein 4	BRD4	0.115293	down	not.sig
O95837	-0.0255809	19.2773	0.0292468	0.183281	2	Guanine nucleotide-binding protein subunit alpha-14	GNA14	0.115293	down	not.sig
Q9H0C8	-0.0271937	18.1142	0.0291664	0.183281	5	Integrin-linked kinase-associated serine/threonine phosphatase 2C	ILKAP	0.115293	down	not.sig
Q9Y530	-0.0358527	19.1533	0.0291659	0.183281	2	ADP-ribose glycohydrolase OARD1	OARD1	0.115293	down	not.sig
Q07889	-0.0395471	17.6781	0.0290535	0.183281	3	Son of sevenless homolog 1	SOS1	0.115293	down	not.sig
Q96PC5	0.0193058	19.6235	0.030127	0.18435	5	Melanoma inhibitory activity protein 2	MIA2	0.115966	up	not.sig
P55795	0.0168602	21.7556	0.0296742	0.18435	2	Heterogeneous nuclear ribonucleoprotein H2	HNRNPH2	0.115966	up	not.sig
Q99720	0.0125387	20.5597	0.0295061	0.18435	2	Sigma non-opioid intracellular receptor 1	SIGMAR1	0.115966	up	not.sig
Q96EC8	0.0124065	20.1675	0.0297206	0.18435	2	Protein YIPF6	YIPF6	0.115966	up	not.sig
Q8IWB7	0.0106465	21.5573	0.0299826	0.18435	13	WD repeat and FYVE domain-containing protein 1	WDFY1	0.115966	up	not.sig
Q9Y6C9	0.00788862	21.2551	0.029758	0.18435	11	Mitochondrial carrier homolog 2	MTCH2	0.115966	up	not.sig
P16885	0.00728855	21.242	0.0301359	0.18435	38	1-phosphatidylinositol 4,5-bisphosphate phosphodiesterase gamma-2	PLCG2	0.115966	up	not.sig
O60313	0.00586992	20.8275	0.0299528	0.18435	33	Dynamin-like 120 kDa protein, mitochondrial	OPA1	0.115966	up	not.sig
Q9NR30	-0.0118503	19.9447	0.0299051	0.18435	20	Nucleolar RNA helicase 2	DDX21	0.115966	down	not.sig
O00161	-0.0128009	22.5802	0.0300274	0.18435	18	Synaptosomal-associated protein 23	SNAP23	0.115966	down	not.sig
P33993	-0.0150188	19.1072	0.0300929	0.18435	11	DNA replication licensing factor MCM7	MCM7	0.115966	down	not.sig
Q92785	-0.0159641	19.6727	0.0296903	0.18435	3	Zinc finger protein ubi-d4	DPF2	0.115966	down	not.sig
Q08495	-0.0163561	21.7698	0.0299859	0.18435	23	Dematin	DMTN	0.115966	down	not.sig
O75925	-0.0183471	18.9479	0.030098	0.18435	2	E3 SUMO-protein ligase PIAS1	PIAS1	0.115966	down	not.sig
Q9P0J7	-0.0209442	18.566	0.0297648	0.18435	3	E3 ubiquitin-protein ligase KCMF1	KCMF1	0.115966	down	not.sig
P83111	0.0105071	21.016	0.0302109	0.184379	6	Serine beta-lactamase-like protein LACTB, mitochondrial	LACTB	0.115984	up	not.sig
Q9BTV4	0.010339	21.8919	0.0304055	0.184379	14	Transmembrane protein 43	TMEM43	0.115984	up	not.sig
Q14644	0.00992133	22.255	0.0304229	0.184379	44	Ras GTPase-activating protein 3	RASA3	0.115984	up	not.sig
O43920	0.00867328	21.2561	0.0304869	0.184379	6	NADH dehydrogenase [ubiquinone] iron-sulfur protein 5	NDUFS5	0.115984	up	not.sig
Q8IYI6	0.00646334	20.3247	0.0305033	0.184379	13	Exocyst complex component 8	EXOC8	0.115984	up	not.sig
Q15436	0.00529584	20.8015	0.0302888	0.184379	22	Protein transport protein Sec23A	SEC23A	0.115984	up	not.sig
P43686	-0.00576446	21.386	0.0304083	0.184379	20	26S proteasome regulatory subunit 6B	PSMC4	0.115984	down	not.sig
Q14566	-0.0146501	19.3719	0.0303782	0.184379	11	DNA replication licensing factor MCM6	MCM6	0.115984	down	not.sig
P11117	0.00955085	20.6764	0.0306076	0.184735	4	Lysosomal acid phosphatase	ACP2	0.116208	up	not.sig
Q9Y619	0.0114953	20.1757	0.0306702	0.184839	10	Mitochondrial ornithine transporter 1	SLC25A15	0.116273	up	not.sig
Q99969	0.0225618	22.0282	0.0310598	0.186327	3	Retinoic acid receptor responder protein 2	RARRES2	0.117209	up	not.sig
Q4G148	0.0150623	18.8534	0.0311002	0.186327	2	Glucoside xylosyltransferase 1	GXYLT1	0.117209	up	not.sig
P00387	0.00914575	22.9741	0.0310047	0.186327	27	NADH-cytochrome b5 reductase 3	CYB5R3	0.117209	up	not.sig
Q5JSL3	0.00591728	20.3059	0.03105	0.186327	28	Dedicator of cytokinesis protein 11	DOCK11	0.117209	up	not.sig
Q04941	0.0234592	24.6878	0.0312731	0.186564	2	Proteolipid protein 2	PLP2	0.117358	up	not.sig
Q13505	0.010803	19.7584	0.0313233	0.186564	4	Metaxin-1	MTX1	0.117358	up	not.sig
Q9Y2A7	0.010236	21.3539	0.0312079	0.186564	43	Nck-associated protein 1	NCKAP1	0.117358	up	not.sig
Q6NVY1	0.00652803	20.5957	0.031312	0.186564	20	3-hydroxyisobutyryl-CoA hydrolase, mitochondrial	HIBCH	0.117358	up	not.sig
Q9BVG4	-0.0189744	19.1089	0.0314778	0.18721	4	Protein PBDC1	PBDC1	0.117765	down	not.sig
P20645	0.0106197	22.1487	0.0315703	0.187213	9	Cation-dependent mannose-6-phosphate receptor	M6PR	0.117766	up	not.sig
P61006	-0.0277543	21.4263	0.031532	0.187213	8	Ras-related protein Rab-8A	RAB8A	0.117766	down	not.sig
Q5EG05	-0.0187488	19.903	0.0316875	0.187634	2	Caspase recruitment domain-containing protein 16	CARD16	0.118031	down	not.sig
Q9H845	0.0107563	20.3127	0.0318795	0.188497	14	Complex I assembly factor ACAD9, mitochondrial	ACAD9	0.118574	up	not.sig
P41240	0.00671433	22.2598	0.0320288	0.188831	27	Tyrosine-protein kinase CSK	CSK	0.118784	up	not.sig
P63098	-0.0151361	21.0301	0.0319972	0.188831	9	Calcineurin subunit B type 1	PPP3R1	0.118784	down	not.sig
O00116	0.00895332	21.0965	0.0323495	0.190446	18	Alkyldihydroxyacetonephosphate synthase, peroxisomal	AGPS	0.1198	up	not.sig
Q04771	0.0130017	20.2682	0.0330994	0.191004	4	Activin receptor type-1	ACVR1	0.120152	up	not.sig
Q9Y4G8	0.0113296	19.9589	0.0326191	0.191004	6	Rap guanine nucleotide exchange factor 2	RAPGEF2	0.120152	up	not.sig
Q8WXE9	0.0101449	20.7417	0.0327951	0.191004	15	Stonin-2	STON2	0.120152	up	not.sig
Q14571	0.00926477	20.1846	0.0325584	0.191004	35	Inositol 1,4,5-trisphosphate receptor type 2	ITPR2	0.120152	up	not.sig
Q15067	0.00903557	21.6212	0.032946	0.191004	24	Peroxisomal acyl-coenzyme A oxidase 1	ACOX1	0.120152	up	not.sig
Q7Z460	0.00746461	19.9842	0.0328466	0.191004	7	CLIP-associating protein 1	CLASP1	0.120152	up	not.sig
Q96IJ6	0.00614392	21.4865	0.0328462	0.191004	7	Mannose-1-phosphate guanyltransferase alpha	GMPPA	0.120152	up	not.sig
O15117	-0.0125254	22.1233	0.0325499	0.191004	27	FYN-binding protein 1	FYB1	0.120152	down	not.sig
O75694	-0.015657	19.2058	0.0330975	0.191004	8	Nuclear pore complex protein Nup155	NUP155	0.120152	down	not.sig
Q01130	-0.0185178	21.1043	0.0331225	0.191004	7	Serine/arginine-rich splicing factor 2	SRSF2	0.120152	down	not.sig
Q5TDH0	-0.0197649	20.6467	0.0331487	0.191004	6	Protein DDI1 homolog 2	DDI2	0.120152	down	not.sig
O95139	-0.0224827	19.396	0.0329847	0.191004	5	NADH dehydrogenase [ubiquinone] 1 beta subcomplex subunit 6	NDUFB6	0.120152	down	not.sig
Q13643	-0.0237127	20.5653	0.032968	0.191004	2	Four and a half LIM domains protein 3	FHL3	0.120152	down	not.sig
P61254	-0.0437365	20.39	0.0329824	0.191004	2	60S ribosomal protein L26	RPL26	0.120152	down	not.sig
P57053	-0.0526731	19.9323	0.032831	0.191004	3	Histone H2B type F-S	H2BC12L	0.120152	down	not.sig
O00505	0.00770925	21.0254	0.0332867	0.191472	8	Importin subunit alpha-4	KPNA3	0.120446	up	not.sig
P52209	0.0070634	22.8911	0.0333241	0.191472	31	6-phosphogluconate dehydrogenase, decarboxylating	PGD	0.120446	up	not.sig
Q96EQ0	0.0109236	21.1501	0.0335138	0.191824	3	Small glutamine-rich tetratricopeptide repeat-containing protein beta	SGTB	0.120667	up	not.sig
Q9Y6N5	0.00845256	21.7597	0.0335268	0.191824	24	Sulfide:quinone oxidoreductase, mitochondrial	SQOR	0.120667	up	not.sig
P52306	0.00678431	21.1995	0.033497	0.191824	28	Rap1 GTPase-GDP dissociation stimulator 1	RAP1GDS1	0.120667	up	not.sig
P98194	0.0101029	20.5389	0.0336337	0.192166	16	Calcium-transporting ATPase type 2C member 1	ATP2C1	0.120882	up	not.sig
Q9UJS0	0.0113459	19.4687	0.0341284	0.194446	5	Electrogenic aspartate/glutamate antiporter SLC25A13, mitochondrial	SLC25A13	0.122316	up	not.sig
Q9Y266	-0.00832671	21.1067	0.0340914	0.194446	15	Nuclear migration protein nudC	NUDC	0.122316	down	not.sig
Q8WWM7	-0.0155375	19.9292	0.0342832	0.195055	7	Ataxin-2-like protein	ATXN2L	0.122699	down	not.sig
P02545	0.00984247	21.6474	0.0344168	0.195541	29	Prelamin-A/C	LMNA	0.123006	up	not.sig
O60763	0.00456331	21.5387	0.0346211	0.196428	30	General vesicular transport factor p115	USO1	0.123563	up	not.sig
Q8N1K5	-0.0212292	18.6077	0.0349451	0.19799	4	Protein THEMIS	THEMIS	0.124546	down	not.sig
P28062	0.00723946	22.1353	0.0351993	0.198702	13	Proteasome subunit beta type-8	PSMB8	0.124994	up	not.sig
Q9UHD2	0.00660808	20.1353	0.0351503	0.198702	17	Serine/threonine-protein kinase TBK1	TBK1	0.124994	up	not.sig
Q0ZGT2	-0.0183988	21.7342	0.0352174	0.198702	46	Nexilin	NEXN	0.124994	down	not.sig
Q14203	0.00561045	21.5807	0.0352682	0.198713	58	Dynactin subunit 1	DCTN1	0.125001	up	not.sig
O43150	0.00842144	21.0299	0.0354679	0.198966	32	Arf-GAP with SH3 domain, ANK repeat and PH domain-containing protein 2	ASAP2	0.12516	up	not.sig
O60488	0.00764308	21.5408	0.0353657	0.198966	20	Long-chain-fatty-acid--CoA ligase 4	ACSL4	0.12516	up	not.sig
O14920	0.00593845	20.0308	0.0354123	0.198966	17	Inhibitor of nuclear factor kappa-B kinase subunit beta	IKBKB	0.12516	up	not.sig
P49750	-0.0207875	18.1389	0.0355086	0.198966	5	YLP motif-containing protein 1	YLPM1	0.12516	down	not.sig
P35573	0.00661208	20.106	0.0356171	0.199025	29	Glycogen debranching enzyme	AGL	0.125197	up	not.sig
Q9P2R7	0.00591844	21.8312	0.0355996	0.199025	15	Succinate--CoA ligase [ADP-forming] subunit beta, mitochondrial	SUCLA2	0.125197	up	not.sig
Q6P3X3	0.00928998	20.4809	0.0357779	0.199434	15	Tetratricopeptide repeat protein 27	TTC27	0.125454	up	not.sig
P46939	0.00603592	20.373	0.0358378	0.199434	75	Utrophin	UTRN	0.125454	up	not.sig
Q16630	-0.0125438	19.9744	0.0359354	0.199434	7	Cleavage and polyadenylation specificity factor subunit 6	CPSF6	0.125454	down	not.sig
O95182	-0.0157632	19.5619	0.0358575	0.199434	5	NADH dehydrogenase [ubiquinone] 1 alpha subcomplex subunit 7	NDUFA7	0.125454	down	not.sig
Q9Y2S6	-0.0318571	20.9462	0.0359338	0.199434	4	Translation machinery-associated protein 7	TMA7	0.125454	down	not.sig
O00410	0.00671014	21.1606	0.036032	0.199698	40	Importin-5	IPO5	0.12562	up	not.sig
P06756	0.0115216	19.9027	0.0362548	0.200659	6	Integrin alpha-V	ITGAV	0.126225	up	not.sig
Q8WXF1	-0.0140876	20.3369	0.0363859	0.201111	10	Paraspeckle component 1	PSPC1	0.126509	down	not.sig
P32189	0.00981168	21.1461	0.0364482	0.201182	19	Glycerol kinase	GK	0.126554	up	not.sig
O14775	0.0122581	21.4739	0.036638	0.201762	6	Guanine nucleotide-binding protein subunit beta-5	GNB5	0.126919	up	not.sig
Q32P44	0.00607907	20.6826	0.0366524	0.201762	16	Echinoderm microtubule-associated protein-like 3	EML3	0.126919	up	not.sig
Q9NV70	0.00917089	20.3326	0.0367027	0.201766	9	Exocyst complex component 1	EXOC1	0.126921	up	not.sig
Q16644	0.00872353	21.5658	0.0371198	0.203783	7	MAP kinase-activated protein kinase 3	MAPKAPK3	0.12819	up	not.sig
Q7RTS9	0.0165394	18.4794	0.0372282	0.204103	2	Dymeclin	DYM	0.128391	up	not.sig
P62495	0.00809626	21.6451	0.0373509	0.2045	21	Eukaryotic peptide chain release factor subunit 1	ETF1	0.128641	up	not.sig
P12429	0.0165145	22.229	0.0374072	0.204533	21	Annexin A3	ANXA3	0.128662	up	not.sig
Q7LDG7	0.00898321	22.1005	0.0375148	0.204846	39	RAS guanyl-releasing protein 2	RASGRP2	0.128859	up	not.sig
P21333	0.00920816	24.6519	0.037625	0.205172	213	Filamin-A	FLNA	0.129064	up	not.sig
P08758	0.0134304	22.8585	0.037723	0.205432	25	Annexin A5	ANXA5	0.129227	up	not.sig
P11171	-0.0206401	21.1343	0.0378122	0.205642	28	Protein 4.1	EPB41	0.129359	down	not.sig
P68032	0.01494	21.2333	0.0378935	0.205809	3	Actin, alpha cardiac muscle 1	ACTC1	0.129464	up	not.sig
Q9Y3C4	0.019898	19.3549	0.0381998	0.206388	4	EKC/KEOPS complex subunit TPRKB	TPRKB	0.129829	up	not.sig
Q9Y487	0.0106254	19.9011	0.0383046	0.206388	9	V-type proton ATPase 116 kDa subunit a 2	ATP6V0A2	0.129829	up	not.sig
Q13637	0.009775	22.6658	0.0382697	0.206388	15	Ras-related protein Rab-32	RAB32	0.129829	up	not.sig
P31937	0.00911015	20.9751	0.0380619	0.206388	6	3-hydroxyisobutyrate dehydrogenase, mitochondrial	HIBADH	0.129829	up	not.sig
O00629	0.00795789	21.4487	0.0382294	0.206388	10	Importin subunit alpha-3	KPNA4	0.129829	up	not.sig
Q96JM3	-0.0207109	18.5222	0.0382231	0.206388	2	Chromosome alignment-maintaining phosphoprotein 1	CHAMP1	0.129829	down	not.sig
Q32P28	0.00927181	20.5299	0.0387065	0.206581	6	Prolyl 3-hydroxylase 1	P3H1	0.12995	up	not.sig
P33527	0.00900285	20.1876	0.0387975	0.206581	9	Multidrug resistance-associated protein 1	ABCC1	0.12995	up	not.sig
Q7Z478	0.00831072	19.8536	0.0385466	0.206581	9	ATP-dependent RNA helicase DHX29	DHX29	0.12995	up	not.sig
P41226	0.00817692	21.6337	0.0386879	0.206581	38	Ubiquitin-like modifier-activating enzyme 7	UBA7	0.12995	up	not.sig
O95834	0.00789487	21.3386	0.0384492	0.206581	15	Echinoderm microtubule-associated protein-like 2	EML2	0.12995	up	not.sig
P29218	0.00742103	22.0977	0.0385276	0.206581	13	Inositol monophosphatase 1	IMPA1	0.12995	up	not.sig
P36542	0.00707157	21.9758	0.0386371	0.206581	16	ATP synthase subunit gamma, mitochondrial	ATP5F1C	0.12995	up	not.sig
Q9NQW7	0.00617899	21.7599	0.0385952	0.206581	26	Xaa-Pro aminopeptidase 1	XPNPEP1	0.12995	up	not.sig
Q9UL17	-0.0230683	19.3345	0.0387882	0.206581	2	T-box transcription factor TBX21	TBX21	0.12995	down	not.sig
O95352	0.00765996	20.2075	0.0388557	0.206621	12	Ubiquitin-like modifier-activating enzyme ATG7	ATG7	0.129975	up	not.sig
P14618	0.007338	23.8059	0.0390121	0.20667	59	Pyruvate kinase PKM	PKM	0.130006	up	not.sig
Q13435	-0.0108241	20.6893	0.0390174	0.20667	33	Splicing factor 3B subunit 2	SF3B2	0.130006	down	not.sig
Q9Y5B9	-0.0118971	19.9701	0.0389481	0.20667	16	FACT complex subunit SPT16	SUPT16H	0.130006	down	not.sig
O60884	-0.0100347	20.5002	0.0391164	0.206925	20	DnaJ homolog subfamily A member 2	DNAJA2	0.130167	down	not.sig
P15954	0.0260988	19.2203	0.0394767	0.207211	2	Cytochrome c oxidase subunit 7C, mitochondrial	COX7C	0.130346	up	not.sig
Q9NUY8	0.0146818	20.1444	0.0393132	0.207211	8	TBC1 domain family member 23	TBC1D23	0.130346	up	not.sig
P42898	0.0146596	19.5523	0.0392651	0.207211	5	Methylenetetrahydrofolate reductase (NADPH)	MTHFR	0.130346	up	not.sig
P52333	0.0104339	20.3131	0.0394275	0.207211	20	Tyrosine-protein kinase JAK3	JAK3	0.130346	up	not.sig
Q86UX7	0.00941805	24.8926	0.039527	0.207211	59	Fermitin family homolog 3	FERMT3	0.130346	up	not.sig
P19784	0.0068248	21.2215	0.0394259	0.207211	10	Casein kinase II subunit alpha'	CSNK2A2	0.130346	up	not.sig
P08621	-0.0142805	21.0776	0.0393794	0.207211	14	U1 small nuclear ribonucleoprotein 70 kDa	SNRNP70	0.130346	down	not.sig
P0C7P3	0.00957823	20.7327	0.0396168	0.207415	23	Protein SLFN14	SLFN14	0.130474	up	not.sig
P10619	0.0117185	21.9652	0.0397798	0.207733	13	Lysosomal protective protein	CTSA	0.130675	up	not.sig
P12829	-0.0195257	19.1329	0.0397289	0.207733	7	Myosin light chain 4	MYL4	0.130675	down	not.sig
Q13094	-0.0120085	21.6344	0.0398813	0.207996	30	Lymphocyte cytosolic protein 2	LCP2	0.13084	down	not.sig
O15438	0.0145019	19.619	0.0402226	0.208125	7	ATP-binding cassette sub-family C member 3	ABCC3	0.130921	up	not.sig
Q9UIB8	0.00947916	22.4912	0.0403505	0.208125	9	SLAM family member 5	CD84	0.130921	up	not.sig
O95861	0.00614878	20.4903	0.0402282	0.208125	11	3'(2'),5'-bisphosphate nucleotidase 1	BPNT1	0.130921	up	not.sig
Q9H5N1	-0.0108754	20.2211	0.0404407	0.208125	3	Rab GTPase-binding effector protein 2	RABEP2	0.130921	down	not.sig
Q96SB3	-0.0112794	20.7176	0.0401556	0.208125	23	Neurabin-2	PPP1R9B	0.130921	down	not.sig
Q9UKD2	-0.0143613	21.4143	0.0400392	0.208125	3	mRNA turnover protein 4 homolog	MRTO4	0.130921	down	not.sig
Q99952	-0.0213568	20.2713	0.0404675	0.208125	6	Tyrosine-protein phosphatase non-receptor type 18	PTPN18	0.130921	down	not.sig
Q6JBY9	-0.0226122	19.7938	0.0401422	0.208125	17	CapZ-interacting protein	RCSD1	0.130921	down	not.sig
O75940	-0.0244668	19.6522	0.0404105	0.208125	4	Survival of motor neuron-related-splicing factor 30	SMNDC1	0.130921	down	not.sig
P46779	-0.0263042	20.8325	0.0400079	0.208125	11	60S ribosomal protein L28	RPL28	0.130921	down	not.sig
Q9Y2L5	-0.0324645	17.8105	0.0404688	0.208125	2	Trafficking protein particle complex subunit 8	TRAPPC8	0.130921	down	not.sig
Q7Z3U7	0.00714605	19.3057	0.0406171	0.208624	12	Protein MON2 homolog	MON2	0.131235	up	not.sig
P46734	0.00558548	20.6685	0.0406912	0.208741	13	Dual specificity mitogen-activated protein kinase kinase 3	MAP2K3	0.131309	up	not.sig
P47985	-0.0100246	21.9177	0.0408374	0.209228	10	Cytochrome b-c1 complex subunit Rieske, mitochondrial	UQCRFS1	0.131615	down	not.sig
Q8NF50	0.0061204	20.6858	0.0411968	0.210676	51	Dedicator of cytokinesis protein 8	DOCK8	0.132526	up	not.sig
Q9UHV9	-0.00860558	21.6742	0.0412237	0.210676	6	Prefoldin subunit 2	PFDN2	0.132526	down	not.sig
O60331	0.00909353	19.376	0.0413988	0.211107	7	Phosphatidylinositol 4-phosphate 5-kinase type-1 gamma	PIP5K1C	0.132797	up	not.sig
P40926	0.00871893	23.5538	0.0414118	0.211107	21	Malate dehydrogenase, mitochondrial	MDH2	0.132797	up	not.sig
Q9NZT2	-0.0123462	19.519	0.0417748	0.212445	14	Opioid growth factor receptor	OGFR	0.133639	down	not.sig
Q8NHG8	-0.0384523	18.0356	0.0417788	0.212445	2	E3 ubiquitin-protein ligase ZNRF2	ZNRF2	0.133639	down	not.sig
Q96GS6	0.0208307	19.4317	0.0418907	0.212611	2	Alpha/beta hydrolase domain-containing protein 17A	ABHD17A	0.133743	up	not.sig
O75792	-0.013111	18.7537	0.0419158	0.212611	3	Ribonuclease H2 subunit A	RNASEH2A	0.133743	down	not.sig
Q96GQ5	0.016902	19.6685	0.042209	0.213565	2	RUS family member 1	RUSF1	0.134343	up	not.sig
Q96KG9	0.0131728	19.7139	0.0421587	0.213565	7	N-terminal kinase-like protein	SCYL1	0.134343	up	not.sig
Q9BXJ9	0.00566432	20.4485	0.042365	0.213823	20	N-alpha-acetyltransferase 15, NatA auxiliary subunit	NAA15	0.134505	up	not.sig
Q7Z4V5	-0.0178322	19.7465	0.0423646	0.213823	4	Hepatoma-derived growth factor-related protein 2	HDGFL2	0.134505	down	not.sig
Q14008	0.00686313	21.091	0.042452	0.213996	69	Cytoskeleton-associated protein 5	CKAP5	0.134614	up	not.sig
Q9H1P3	0.0208282	19.0635	0.0426966	0.214693	2	Oxysterol-binding protein-related protein 2	OSBPL2	0.135053	up	not.sig
P04844	0.00886546	22.7047	0.0427486	0.214693	24	Dolichyl-diphosphooligosaccharide--protein glycosyltransferase subunit 2	RPN2	0.135053	up	not.sig
Q969E4	-0.034138	18.7985	0.0426908	0.214693	2	Transcription elongation factor A protein-like 3	TCEAL3	0.135053	down	not.sig
Q9NP58	-0.012414	19.1695	0.0428717	0.214781	9	ATP-binding cassette sub-family B member 6	ABCB6	0.135108	down	not.sig
Q14257	-0.0206525	19.293	0.0428434	0.214781	3	Reticulocalbin-2	RCN2	0.135108	down	not.sig
Q58FG1	0.0204022	20.5398	0.043085	0.215381	2	Putative heat shock protein HSP 90-alpha A4	HSP90AA4P	0.135486	up	not.sig
P49591	0.00677869	21.9947	0.0431503	0.215381	21	Serine--tRNA ligase, cytoplasmic	SARS1	0.135486	up	not.sig
P21281	0.00579094	21.5605	0.0431031	0.215381	22	V-type proton ATPase subunit B, brain isoform	ATP6V1B2	0.135486	up	not.sig
Q9Y4G6	0.0107612	19.7748	0.0434709	0.216004	11	Talin-2	TLN2	0.135878	up	not.sig
Q86TV6	0.0101658	20.0989	0.0437	0.216004	9	Tetratricopeptide repeat protein 7B	TTC7B	0.135878	up	not.sig
Q12931	0.00808017	20.873	0.0433392	0.216004	13	Heat shock protein 75 kDa, mitochondrial	TRAP1	0.135878	up	not.sig
Q8N5K1	0.0073928	21.4467	0.0436201	0.216004	9	CDGSH iron-sulfur domain-containing protein 2	CISD2	0.135878	up	not.sig
P68400	0.00593747	20.7533	0.0436297	0.216004	17	Casein kinase II subunit alpha	CSNK2A1	0.135878	up	not.sig
Q4V328	-0.00755137	20.6508	0.0436574	0.216004	29	GRIP1-associated protein 1	GRIPAP1	0.135878	down	not.sig
Q12959	-0.017859	20.0806	0.0436865	0.216004	2	Disks large homolog 1	DLG1	0.135878	down	not.sig
Q8TDH9	-0.0429287	18.0521	0.0435608	0.216004	2	Biogenesis of lysosome-related organelles complex 1 subunit 5	BLOC1S5	0.135878	down	not.sig
O43561	-0.0156948	21.0293	0.0439296	0.216876	5	Linker for activation of T-cells family member 1	LAT	0.136426	down	not.sig
O94874	0.00737911	20.2496	0.0441071	0.217225	19	E3 UFM1-protein ligase 1	UFL1	0.136645	up	not.sig
Q9BZF1	0.00563601	20.7445	0.0440665	0.217225	20	Oxysterol-binding protein-related protein 8	OSBPL8	0.136645	up	not.sig
P57737	0.00992964	20.8009	0.0442077	0.217315	19	Coronin-7	CORO7	0.136703	up	not.sig
P84090	-0.0234021	20.8662	0.0442323	0.217315	8	Enhancer of rudimentary homolog	ERH	0.136703	down	not.sig
Q9UII2	-0.0399618	19.6325	0.0444224	0.217986	5	ATPase inhibitor, mitochondrial	ATP5IF1	0.137124	down	not.sig
Q9Y2T2	0.0075106	21.1159	0.0444905	0.218057	10	AP-3 complex subunit mu-1	AP3M1	0.137169	up	not.sig
O15231	-0.0193748	20.4173	0.0445618	0.218144	19	Zinc finger protein 185	ZNF185	0.137224	down	not.sig
Q9Y6E0	0.0116329	21.7006	0.0449638	0.218968	13	Serine/threonine-protein kinase 24	STK24	0.137742	up	not.sig
O96008	0.00937665	20.9078	0.0449993	0.218968	7	Mitochondrial import receptor subunit TOM40 homolog	TOMM40	0.137742	up	not.sig
Q8TBC4	0.00854526	21.1584	0.0449534	0.218968	10	NEDD8-activating enzyme E1 catalytic subunit	UBA3	0.137742	up	not.sig
Q9UIJ7	0.0060911	21.9193	0.0447982	0.218968	18	GTP:AMP phosphotransferase AK3, mitochondrial	AK3	0.137742	up	not.sig
Q9H223	0.00544298	20.4909	0.0449067	0.218968	17	EH domain-containing protein 4	EHD4	0.137742	up	not.sig
Q96JC1	0.013623	19.6717	0.0451362	0.21911	6	Vam6/Vps39-like protein	VPS39	0.137831	up	not.sig
P51911	-0.0217444	20.4118	0.045102	0.21911	2	Calponin-1	CNN1	0.137831	down	not.sig
P49184	0.0163855	19.7389	0.0454004	0.219868	4	Deoxyribonuclease-1-like 1	DNASE1L1	0.138308	up	not.sig
Q5T4S7	0.00604424	20.1722	0.0453891	0.219868	81	E3 ubiquitin-protein ligase UBR4	UBR4	0.138308	up	not.sig
Q7Z7H5	0.00881402	21.8096	0.0456288	0.220449	6	Transmembrane emp24 domain-containing protein 4	TMED4	0.138673	up	not.sig
P16150	-0.0117807	20.5951	0.0455796	0.220449	5	Leukosialin	SPN	0.138673	down	not.sig
Q13126	0.00580939	21.277	0.0456965	0.220514	14	S-methyl-5'-thioadenosine phosphorylase	MTAP	0.138715	up	not.sig
O95347	-0.0339733	19.6555	0.0457589	0.220554	3	Structural maintenance of chromosomes protein 2	SMC2	0.13874	down	not.sig
Q9BRT3	0.00884942	20.724	0.0459672	0.221296	3	Migration and invasion enhancer 1	MIEN1	0.139206	up	not.sig
Q96A65	0.00727089	20.1749	0.0461175	0.221757	17	Exocyst complex component 4	EXOC4	0.139496	up	not.sig
O95372	0.0121106	21.3167	0.0463916	0.222811	12	Acyl-protein thioesterase 2	LYPLA2	0.14016	up	not.sig
Q15555	0.00927997	23.0658	0.0465227	0.222914	21	Microtubule-associated protein RP/EB family member 2	MAPRE2	0.140225	up	not.sig
Q8N573	-0.0138449	19.6219	0.0464983	0.222914	8	Oxidation resistance protein 1	OXR1	0.140225	down	not.sig
Q9HBL0	0.0172249	19.7058	0.0467728	0.22319	14	Tensin-1	TNS1	0.140398	up	not.sig
Q12982	0.0130246	20.5525	0.0471288	0.22319	6	BCL2/adenovirus E1B 19 kDa protein-interacting protein 2	BNIP2	0.140398	up	not.sig
Q5SQ64	0.0129446	22.1588	0.0469251	0.22319	10	Lymphocyte antigen 6 complex locus protein G6f	LY6G6F	0.140398	up	not.sig
P23219	0.0116735	22.115	0.0470984	0.22319	33	Prostaglandin G/H synthase 1	PTGS1	0.140398	up	not.sig
Q96IV0	0.00767955	20.0867	0.0470365	0.22319	5	Peptide-N(4)-(N-acetyl-beta-glucosaminyl)asparagine amidase	NGLY1	0.140398	up	not.sig
P46459	0.00547249	21.3063	0.0470224	0.22319	31	Vesicle-fusing ATPase	NSF	0.140398	up	not.sig
Q9UL46	-0.00882285	22.5014	0.0469877	0.22319	20	Proteasome activator complex subunit 2	PSME2	0.140398	down	not.sig
Q15018	-0.0123462	20.7404	0.0466461	0.22319	4	BRISC complex subunit Abraxas 2	ABRAXAS2	0.140398	down	not.sig
O14974	-0.0124567	20.3245	0.0470588	0.22319	38	Protein phosphatase 1 regulatory subunit 12A	PPP1R12A	0.140398	down	not.sig
P49790	-0.0148583	19.0928	0.0468662	0.22319	4	Nuclear pore complex protein Nup153	NUP153	0.140398	down	not.sig
Q8IY22	0.010462	21.1175	0.0475288	0.224561	20	C-Maf-inducing protein	CMIP	0.14126	up	not.sig
O75934	-0.0180914	19.1115	0.0475064	0.224561	5	Pre-mRNA-splicing factor SPF27	BCAS2	0.14126	down	not.sig
Q8TDP1	0.0149448	20.6339	0.0476418	0.224573	3	Ribonuclease H2 subunit C	RNASEH2C	0.141268	up	not.sig
Q15746	0.00760011	21.5968	0.0476026	0.224573	44	Myosin light chain kinase, smooth muscle	MYLK	0.141268	up	not.sig
P36871	0.00926605	22.4653	0.0479724	0.225815	30	Phosphoglucomutase-1	PGM1	0.142049	up	not.sig
P62913	-0.0179264	21.2737	0.0480162	0.225815	5	60S ribosomal protein L11	RPL11	0.142049	down	not.sig
P30536	0.0153322	21.3864	0.0481596	0.226228	5	Translocator protein	TSPO	0.142309	up	not.sig
Q14112	0.0143189	20.8469	0.0482442	0.226364	28	Nidogen-2	NID2	0.142394	up	not.sig
Q53GL7	0.0132606	18.74	0.0483357	0.226532	6	Protein mono-ADP-ribosyltransferase PARP10	PARP10	0.1425	up	not.sig
O15269	0.00920501	20.6136	0.0485327	0.227193	6	Serine palmitoyltransferase 1	SPTLC1	0.142916	up	not.sig
Q9Y6M9	0.00816972	20.735	0.0487455	0.227404	6	NADH dehydrogenase [ubiquinone] 1 beta subcomplex subunit 9	NDUFB9	0.143049	up	not.sig
Q6IA69	0.00750682	20.0721	0.0487032	0.227404	10	Glutamine-dependent NAD(+) synthetase	NADSYN1	0.143049	up	not.sig
Q96PM5	-0.0314483	17.9837	0.0486494	0.227404	3	RING finger and CHY zinc finger domain-containing protein 1	RCHY1	0.143049	down	not.sig
Q14344	0.00789654	22.0492	0.0490097	0.228375	24	Guanine nucleotide-binding protein subunit alpha-13	GNA13	0.14366	up	not.sig
P18084	0.0111353	20.1043	0.0495091	0.229912	13	Integrin beta-5	ITGB5	0.144627	up	not.sig
Q9UNH7	0.00581499	20.9218	0.0494226	0.229912	19	Sorting nexin-6	SNX6	0.144627	up	not.sig
Q9BV38	-0.0224906	17.9083	0.0494966	0.229912	5	WD repeat-containing protein 18	WDR18	0.144627	down	not.sig
P61803	0.00839302	22.6974	0.0497947	0.230188	4	Dolichyl-diphosphooligosaccharide--protein glycosyltransferase subunit DAD1	DAD1	0.1448	up	not.sig
Q9NVH1	0.00665956	19.9891	0.0496833	0.230188	9	DnaJ homolog subfamily C member 11	DNAJC11	0.1448	up	not.sig
Q9Y6D6	0.00530649	20.1906	0.0497475	0.230188	20	Brefeldin A-inhibited guanine nucleotide-exchange protein 1	ARFGEF1	0.1448	up	not.sig
Q92922	-0.0196495	17.7245	0.0496344	0.230188	4	SWI/SNF complex subunit SMARCC1	SMARCC1	0.1448	down	not.sig
Q9Y274	0.0111254	21.1199	0.0498586	0.230221	5	Type 2 lactosamine alpha-2,3-sialyltransferase	ST3GAL6	0.144821	up	not.sig
Q99685	0.0107149	22.533	0.0502699	0.231654	21	Monoglyceride lipase	MGLL	0.145722	up	not.sig
P45954	0.00968724	21.5706	0.0503397	0.231654	13	Short/branched chain specific acyl-CoA dehydrogenase, mitochondrial	ACADSB	0.145722	up	not.sig
Q9NYU2	0.00604136	21.4727	0.0503365	0.231654	61	UDP-glucose:glycoprotein glucosyltransferase 1	UGGT1	0.145722	up	not.sig
Q9BY32	0.0174493	20.6141	0.0505215	0.231966	7	Inosine triphosphate pyrophosphatase	ITPA	0.145918	up	not.sig
P23743	0.00781109	21.0515	0.050487	0.231966	22	Diacylglycerol kinase alpha	DGKA	0.145918	up	not.sig
P02656	0.0322122	22.3473	0.0506173	0.232144	3	Apolipoprotein C-III	APOC3	0.14603	up	not.sig
P11413	0.00590307	22.8021	0.050727	0.232385	48	Glucose-6-phosphate 1-dehydrogenase	G6PD	0.146182	up	not.sig
Q12904	-0.00524322	21.4133	0.0508189	0.232544	12	Aminoacyl tRNA synthase complex-interacting multifunctional protein 1	AIMP1	0.146282	down	not.sig
O75438	0.0102347	22.119	0.0510078	0.23301	2	NADH dehydrogenase [ubiquinone] 1 beta subcomplex subunit 1	NDUFB1	0.146575	up	not.sig
P84101	-0.0260547	18.6466	0.0510353	0.23301	4	Small EDRK-rich factor 2	SERF2	0.146575	down	not.sig
P62341	0.00831367	20.9569	0.0513401	0.234139	4	Thioredoxin reductase-like selenoprotein T	SELENOT	0.147285	up	not.sig
P19086	0.00929945	22.5236	0.0515707	0.234521	15	Guanine nucleotide-binding protein G(z) subunit alpha	GNAZ	0.147526	up	not.sig
Q86VP6	0.00554459	21.6299	0.051528	0.234521	57	Cullin-associated NEDD8-dissociated protein 1	CAND1	0.147526	up	not.sig
P04792	-0.0190499	22.7784	0.051597	0.234521	20	Heat shock protein beta-1	HSPB1	0.147526	down	not.sig
Q9Y3B3	0.0124378	22.0657	0.0520163	0.235938	6	Transmembrane emp24 domain-containing protein 7	TMED7	0.148417	up	not.sig
Q13619	0.0081752	20.5075	0.0520247	0.235938	10	Cullin-4A	CUL4A	0.148417	up	not.sig
P16035	0.0209964	19.8821	0.0528206	0.239129	2	Metalloproteinase inhibitor 2	TIMP2	0.150424	up	not.sig
P30038	0.00929051	20.3506	0.0528458	0.239129	12	Delta-1-pyrroline-5-carboxylate dehydrogenase, mitochondrial	ALDH4A1	0.150424	up	not.sig
Q9BT78	0.00428705	21.4885	0.052937	0.239275	21	COP9 signalosome complex subunit 4	COPS4	0.150516	up	not.sig
Q16718	0.00982937	21.3603	0.0531107	0.239528	7	NADH dehydrogenase [ubiquinone] 1 alpha subcomplex subunit 5	NDUFA5	0.150675	up	not.sig
O14617	0.00613543	21.3174	0.0530986	0.239528	29	AP-3 complex subunit delta-1	AP3D1	0.150675	up	not.sig
Q9NUQ8	0.033217	20.3761	0.0535148	0.240551	2	ATP-binding cassette sub-family F member 3	ABCF3	0.151319	up	not.sig
Q8NBU5	0.0163742	19.1689	0.0534904	0.240551	3	Outer mitochondrial transmembrane helix translocase	ATAD1	0.151319	up	not.sig
P62330	0.0101981	21.9414	0.0534663	0.240551	7	ADP-ribosylation factor 6	ARF6	0.151319	up	not.sig
Q9H267	0.00525084	20.0639	0.0536094	0.24071	15	Vacuolar protein sorting-associated protein 33B	VPS33B	0.151419	up	not.sig
Q8N0X7	-0.0120643	20.2413	0.0536926	0.240817	4	Spartin	SPART	0.151487	down	not.sig
P50454	0.0109554	21.1205	0.0540957	0.2413	13	Serpin H1	SERPINH1	0.15179	up	not.sig
Q9HD26	0.00922239	19.6468	0.0542183	0.2413	2	Golgi-associated PDZ and coiled-coil motif-containing protein	GOPC	0.15179	up	not.sig
Q70IA6	0.00711077	20.8383	0.0542626	0.2413	6	MOB kinase activator 2	MOB2	0.15179	up	not.sig
Q15366	0.00600972	21.5115	0.0542747	0.2413	12	Poly(rC)-binding protein 2	PCBP2	0.15179	up	not.sig
Q9UIC8	0.00572847	21.017	0.0540007	0.2413	4	Leucine carboxyl methyltransferase 1	LCMT1	0.15179	up	not.sig
P29590	-0.00925782	20.5577	0.0539797	0.2413	8	Protein PML	PML	0.15179	down	not.sig
P51858	-0.0143014	21.3594	0.0539669	0.2413	20	Hepatoma-derived growth factor	HDGF	0.15179	down	not.sig
Q9UHQ4	-0.0173995	19.3022	0.0541628	0.2413	10	B-cell receptor-associated protein 29	BCAP29	0.15179	down	not.sig
Q6NUK1	0.00938705	20.5315	0.0545037	0.241676	23	Mitochondrial adenyl nucleotide antiporter SLC25A24	SLC25A24	0.152027	up	not.sig
Q9NZJ7	0.00907013	21.4981	0.0544704	0.241676	3	Mitochondrial carrier homolog 1	MTCH1	0.152027	up	not.sig
P07099	0.00869449	21.0677	0.0545376	0.241676	5	Epoxide hydrolase 1	EPHX1	0.152027	up	not.sig
Q58FF6	0.0113948	22.5551	0.0550149	0.242734	2	Putative heat shock protein HSP 90-beta 4	HSP90AB4P	0.152692	up	not.sig
O43181	0.00848127	20.2845	0.0548673	0.242734	5	NADH dehydrogenase [ubiquinone] iron-sulfur protein 4, mitochondrial	NDUFS4	0.152692	up	not.sig
O15258	0.00607973	20.9698	0.0550116	0.242734	8	Protein RER1	RER1	0.152692	up	not.sig
Q04837	0.00580326	22.642	0.0549665	0.242734	9	Single-stranded DNA-binding protein, mitochondrial	SSBP1	0.152692	up	not.sig
O94979	0.00479614	21.7558	0.0551954	0.243266	29	Protein transport protein Sec31A	SEC31A	0.153027	up	not.sig
O75821	-0.00909607	20.3735	0.0553587	0.243722	11	Eukaryotic translation initiation factor 3 subunit G	EIF3G	0.153314	down	not.sig
P21291	0.0135456	23.515	0.055499	0.243812	13	Cysteine and glycine-rich protein 1	CSRP1	0.15337	up	not.sig
Q07960	0.00566546	22.9278	0.0554908	0.243812	26	Rho GTPase-activating protein 1	ARHGAP1	0.15337	up	not.sig
P58546	0.0126159	23.447	0.0555857	0.24393	11	Myotrophin	MTPN	0.153444	up	not.sig
P55210	-0.0249249	18.4197	0.0556528	0.243961	4	Caspase-7	CASP7	0.153464	down	not.sig
P40197	0.0109333	24.1603	0.0562258	0.245021	25	Platelet glycoprotein V	GP5	0.154131	up	not.sig
Q2TAA5	0.00929768	19.7527	0.0564367	0.245021	7	GDP-Man:Man(3)GlcNAc(2)-PP-Dol alpha-1,2-mannosyltransferase	ALG11	0.154131	up	not.sig
P36959	0.00831599	21.292	0.0563911	0.245021	16	GMP reductase 1	GMPR	0.154131	up	not.sig
Q8N9N7	0.00751145	20.6626	0.0560149	0.245021	7	Leucine-rich repeat-containing protein 57	LRRC57	0.154131	up	not.sig
Q13057	0.00730423	21.2877	0.0561401	0.245021	13	Bifunctional coenzyme A synthase	COASY	0.154131	up	not.sig
P36915	0.00587473	20.0792	0.0563253	0.245021	6	Guanine nucleotide-binding protein-like 1	GNL1	0.154131	up	not.sig
P49368	0.00528124	22.551	0.0561005	0.245021	42	T-complex protein 1 subunit gamma	CCT3	0.154131	up	not.sig
Q9Y383	-0.0171017	20.4162	0.0562565	0.245021	13	Putative RNA-binding protein Luc7-like 2	LUC7L2	0.154131	down	not.sig
P09668	-0.0186126	20.3391	0.0563708	0.245021	7	Pro-cathepsin H	CTSH	0.154131	down	not.sig
O60645	0.00904029	20.1314	0.056639	0.245375	8	Exocyst complex component 3	EXOC3	0.154354	up	not.sig
P54725	-0.0121315	20.4676	0.0566182	0.245375	9	UV excision repair protein RAD23 homolog A	RAD23A	0.154354	down	not.sig
P51970	0.00844388	21.7073	0.0569426	0.246078	6	NADH dehydrogenase [ubiquinone] 1 alpha subcomplex subunit 8	NDUFA8	0.154795	up	not.sig
P42356	0.00492713	19.5543	0.0569644	0.246078	25	Phosphatidylinositol 4-kinase alpha	PI4KA	0.154795	up	not.sig
Q13247	-0.014474	20.4734	0.0569826	0.246078	4	Serine/arginine-rich splicing factor 6	SRSF6	0.154795	down	not.sig
P22090	0.0257404	20.429	0.0570813	0.246243	3	40S ribosomal protein S4, Y isoform 1	RPS4Y1	0.154899	up	not.sig
Q9HA77	0.0131954	19.7387	0.0572456	0.24669	6	Probable cysteine--tRNA ligase, mitochondrial	CARS2	0.15518	up	not.sig
P53634	0.0116386	21.097	0.0574703	0.246874	16	Dipeptidyl peptidase 1	CTSC	0.155296	up	not.sig
P06737	0.00827248	22.2099	0.0574167	0.246874	49	Glycogen phosphorylase, liver form	PYGL	0.155296	up	not.sig
O75563	0.0071805	21.998	0.0573693	0.246874	24	Src kinase-associated phosphoprotein 2	SKAP2	0.155296	up	not.sig
Q8TDQ7	0.00953669	20.8528	0.0576348	0.247058	3	Glucosamine-6-phosphate isomerase 2	GNPDA2	0.155412	up	not.sig
P52434	-0.0112005	19.531	0.0576255	0.247058	5	DNA-directed RNA polymerases I, II, and III subunit RPABC3	POLR2H	0.155412	down	not.sig
Q01081	-0.0251881	20.541	0.0577321	0.247215	6	Splicing factor U2AF 35 kDa subunit	U2AF1	0.155511	down	not.sig
O43760	0.00691539	22.9505	0.0580474	0.247264	4	Synaptogyrin-2	SYNGR2	0.155541	up	not.sig
O75791	-0.00761991	21.9394	0.0578971	0.247264	19	GRB2-related adapter protein 2	GRAP2	0.155541	down	not.sig
Q9UEU0	-0.0110507	21.3521	0.0579059	0.247264	6	Vesicle transport through interaction with t-SNAREs homolog 1B	VTI1B	0.155541	down	not.sig
O43504	-0.0131179	21.6042	0.0579385	0.247264	5	Ragulator complex protein LAMTOR5	LAMTOR5	0.155541	down	not.sig
P06312	-0.0184469	20.0579	0.0580422	0.247264	2	Immunoglobulin kappa variable 4-1	IGKV4-1	0.155541	down	not.sig
O43306	0.0107526	20.7468	0.058303	0.248093	18	Adenylate cyclase type 6	ADCY6	0.156063	up	not.sig
P80404	0.0131545	19.3881	0.0585553	0.248819	3	4-aminobutyrate aminotransferase, mitochondrial	ABAT	0.15652	up	not.sig
Q8WU90	-0.0212984	20.0203	0.0585959	0.248819	4	Zinc finger CCCH domain-containing protein 15	ZC3H15	0.15652	down	not.sig
P04271	0.0325628	20.5568	0.059138	0.249	3	Protein S100-B	S100B	0.156634	up	not.sig
P01127	0.0194583	21.227	0.0592447	0.249	3	Platelet-derived growth factor subunit B	PDGFB	0.156634	up	not.sig
P46934	0.013611	19.0768	0.0592507	0.249	4	E3 ubiquitin-protein ligase NEDD4	NEDD4	0.156634	up	not.sig
P24386	0.0124643	20.9192	0.059222	0.249	3	Rab proteins geranylgeranyltransferase component A 1	CHM	0.156634	up	not.sig
P49758	0.0110068	20.9011	0.0587504	0.249	12	Regulator of G-protein signaling 6	RGS6	0.156634	up	not.sig
Q9ULC4	0.00822471	21.6398	0.0590063	0.249	9	Malignant T-cell-amplified sequence 1	MCTS1	0.156634	up	not.sig
P45985	0.00732248	20.1808	0.0587884	0.249	7	Dual specificity mitogen-activated protein kinase kinase 4	MAP2K4	0.156634	up	not.sig
Q9Y3A5	0.00611603	21.8027	0.059097	0.249	12	Ribosome maturation protein SBDS	SBDS	0.156634	up	not.sig
Q9UHB6	-0.0125927	20.3416	0.0592398	0.249	15	LIM domain and actin-binding protein 1	LIMA1	0.156634	down	not.sig
Q6NYC8	-0.0135132	19.6733	0.0589824	0.249	12	Phostensin	PPP1R18	0.156634	down	not.sig
Q9NZK5	-0.0107277	20.1987	0.0594218	0.249204	16	Adenosine deaminase 2	ADA2	0.156762	down	not.sig
C9JLW8	-0.0142022	20.1293	0.0593877	0.249204	2	Mapk-regulated corepressor-interacting protein 1	MCRIP1	0.156762	down	not.sig
Q8IW45	0.00888575	21.0036	0.0596037	0.24971	5	ATP-dependent (S)-NAD(P)H-hydrate dehydratase	NAXD	0.15708	up	not.sig
P07602	-0.0106897	20.8895	0.0596925	0.249788	16	Prosaposin	PSAP	0.15713	down	not.sig
Q9BXV9	-0.0159041	20.4064	0.0597454	0.249788	4	EKC/KEOPS complex subunit GON7	GON7	0.15713	down	not.sig
P55084	0.00473982	22.2816	0.0599251	0.250283	33	Trifunctional enzyme subunit beta, mitochondrial	HADHB	0.157441	up	not.sig
Q9NXL6	0.0191248	19.6637	0.0603658	0.251577	4	SID1 transmembrane family member 1	SIDT1	0.158255	up	not.sig
O14727	0.0090441	20.2918	0.0604662	0.251577	9	Apoptotic protease-activating factor 1	APAF1	0.158255	up	not.sig
P35813	0.00820092	22.0748	0.0605686	0.251577	15	Protein phosphatase 1A	PPM1A	0.158255	up	not.sig
O95822	0.00806325	20.3849	0.060606	0.251577	4	Malonyl-CoA decarboxylase, mitochondrial	MLYCD	0.158255	up	not.sig
Q13459	0.00473012	20.1805	0.060591	0.251577	35	Unconventional myosin-IXb	MYO9B	0.158255	up	not.sig
P25205	-0.0123588	19.059	0.060479	0.251577	14	DNA replication licensing factor MCM3	MCM3	0.158255	down	not.sig
Q96CM8	-0.0141379	20.9581	0.0607497	0.251819	2	Medium-chain acyl-CoA ligase ACSF2, mitochondrial	ACSF2	0.158407	down	not.sig
Q8NC51	-0.016203	21.1599	0.0607882	0.251819	23	Plasminogen activator inhibitor 1 RNA-binding protein	SERBP1	0.158407	down	not.sig
O43768	-0.0199433	21.0897	0.0610102	0.252482	6	Alpha-endosulfine	ENSA	0.158824	down	not.sig
O43396	0.00548853	22.4239	0.0612304	0.252879	14	Thioredoxin-like protein 1	TXNL1	0.159074	up	not.sig
P34947	-0.0167759	20.0905	0.0612106	0.252879	4	G protein-coupled receptor kinase 5	GRK5	0.159074	down	not.sig
Q9Y5J1	-0.0214085	19.1197	0.061538	0.253891	3	U3 small nucleolar RNA-associated protein 18 homolog	UTP18	0.15971	down	not.sig
P21796	0.00567427	22.2948	0.0619256	0.255045	15	Voltage-dependent anion-selective channel protein 1	VDAC1	0.160436	up	not.sig
Q92945	-0.0130337	20.9097	0.061943	0.255045	20	Far upstream element-binding protein 2	KHSRP	0.160436	down	not.sig
Q9Y316	0.00541537	20.7841	0.0620354	0.255167	12	Protein MEMO1	MEMO1	0.160513	up	not.sig
Q6P9B6	0.0113311	20.5952	0.0627465	0.257571	3	MTOR-associated protein MEAK7	MEAK7	0.162025	up	not.sig
Q13618	0.00643073	21.0089	0.062719	0.257571	24	Cullin-3	CUL3	0.162025	up	not.sig
P10768	0.00963433	22.2669	0.0630018	0.258358	19	S-formylglutathione hydrolase	ESD	0.16252	up	not.sig
P25788	-0.00524959	21.6596	0.0631277	0.258614	14	Proteasome subunit alpha type-3	PSMA3	0.162681	down	not.sig
P49795	-0.0170177	19.8484	0.0632045	0.258668	3	Regulator of G-protein signaling 19	RGS19	0.162715	down	not.sig
P30622	-0.00846176	20.5079	0.0633463	0.258988	31	CAP-Gly domain-containing linker protein 1	CLIP1	0.162916	down	not.sig
Q93008	0.00477201	20.4868	0.0635804	0.259684	45	Probable ubiquitin carboxyl-terminal hydrolase FAF-X	USP9X	0.163354	up	not.sig
P63096	0.0176767	19.417	0.0643977	0.260094	4	Guanine nucleotide-binding protein G(i) subunit alpha-1	GNAI1	0.163613	up	not.sig
Q9H8H3	0.0138847	21.9282	0.0640043	0.260094	4	N6-adenosine-methyltransferase TMT1A	TMT1A	0.163613	up	not.sig
P48651	0.0120177	20.538	0.0645103	0.260094	2	Phosphatidylserine synthase 1	PTDSS1	0.163613	up	not.sig
Q9UP83	0.0116889	18.6528	0.0644827	0.260094	3	Conserved oligomeric Golgi complex subunit 5	COG5	0.163613	up	not.sig
Q8WTW3	0.0107045	19.397	0.0644786	0.260094	3	Conserved oligomeric Golgi complex subunit 1	COG1	0.163613	up	not.sig
P09327	0.00993122	20.4332	0.0644295	0.260094	14	Villin-1	VIL1	0.163613	up	not.sig
Q14165	0.00777704	22.5481	0.0643487	0.260094	14	Malectin	MLEC	0.163613	up	not.sig
A2RRP1	0.007678	19.8934	0.0645402	0.260094	11	NBAS subunit of NRZ tethering complex	NBAS	0.163613	up	not.sig
Q9H7J1	0.00717459	20.976	0.0641918	0.260094	7	Protein phosphatase 1 regulatory subunit 3E	PPP1R3E	0.163613	up	not.sig
P10398	0.00607287	20.2134	0.0642563	0.260094	8	Serine/threonine-protein kinase A-Raf	ARAF	0.163613	up	not.sig
P31930	0.00527159	22.0389	0.0640714	0.260094	23	Cytochrome b-c1 complex subunit 1, mitochondrial	UQCRC1	0.163613	up	not.sig
P53618	0.00441473	21.7865	0.064043	0.260094	36	Coatomer subunit beta	COPB1	0.163613	up	not.sig
O43583	-0.00809763	21.4551	0.064576	0.260094	7	Density-regulated protein	DENR	0.163613	down	not.sig
Q14247	-0.0190931	21.9125	0.0639481	0.260094	29	Src substrate cortactin	CTTN	0.163613	down	not.sig
O75347	-0.0141061	22.615	0.0647837	0.260673	12	Tubulin-specific chaperone A	TBCA	0.163977	down	not.sig
O95197	0.012713	23.1145	0.0652709	0.261856	3	Reticulon-3	RTN3	0.164721	up	not.sig
Q86X83	0.00910954	19.8004	0.0652361	0.261856	4	COMM domain-containing protein 2	COMMD2	0.164721	up	not.sig
Q02447	-0.0230383	18.6751	0.065259	0.261856	2	Transcription factor Sp3	SP3	0.164721	down	not.sig
Q6UXV4	0.00982425	20.7082	0.0654632	0.262247	7	MICOS complex subunit MIC27	APOOL	0.164967	up	not.sig
Q9H0D6	-0.00847554	19.8805	0.0654972	0.262247	16	5'-3' exoribonuclease 2	XRN2	0.164967	down	not.sig
P21964	0.0094885	21.6749	0.0655961	0.262384	16	Catechol O-methyltransferase	COMT	0.165053	up	not.sig
Q5SW96	0.0108401	20.6982	0.0657751	0.262842	7	Low density lipoprotein receptor adapter protein 1	LDLRAP1	0.165341	up	not.sig
Q96F15	0.0146172	20.1151	0.0659381	0.262977	4	GTPase IMAP family member 5	GIMAP5	0.165426	up	not.sig
P27986	0.00500093	20.6901	0.0659084	0.262977	24	Phosphatidylinositol 3-kinase regulatory subunit alpha	PIK3R1	0.165426	up	not.sig
Q9BSF0	0.0249469	20.9512	0.0660463	0.26315	2	Small membrane A-kinase anchor protein	C2orf88	0.165535	up	not.sig
P07954	0.0042084	22.1484	0.0661807	0.26317	20	Fumarate hydratase, mitochondrial	FH	0.165548	up	not.sig
Q9H3K6	-0.00950891	22.685	0.0661662	0.26317	6	BolA-like protein 2	BOLA2	0.165548	down	not.sig
Q9HDC9	0.00894536	21.9669	0.0664195	0.263862	17	Adipocyte plasma membrane-associated protein	APMAP	0.165983	up	not.sig
P23368	0.00652865	21.9509	0.0666541	0.26402	33	NAD-dependent malic enzyme, mitochondrial	ME2	0.166082	up	not.sig
O75489	0.00593828	21.3534	0.0666085	0.26402	11	NADH dehydrogenase [ubiquinone] iron-sulfur protein 3, mitochondrial	NDUFS3	0.166082	up	not.sig
P07305	-0.0234043	21.598	0.0666001	0.26402	5	Histone H1.0	H1-0	0.166082	down	not.sig
P12270	-0.00870555	20.2103	0.0668054	0.264134	32	Nucleoprotein TPR	TPR	0.166154	down	not.sig
P53602	-0.0149745	19.9862	0.0668126	0.264134	3	Diphosphomevalonate decarboxylase	MVD	0.166154	down	not.sig
P59998	0.00768892	22.2846	0.0669397	0.264379	19	Actin-related protein 2/3 complex subunit 4	ARPC4	0.166308	up	not.sig
O95866	0.0121364	22.2354	0.0673917	0.265392	12	Megakaryocyte and platelet inhibitory receptor G6b	MPIG6B	0.166945	up	not.sig
Q9H3U1	0.00745481	20.9649	0.0673516	0.265392	39	Protein unc-45 homolog A	UNC45A	0.166945	up	not.sig
Q15293	-0.0251216	18.6257	0.0673688	0.265392	5	Reticulocalbin-1	RCN1	0.166945	down	not.sig
Q9BWJ5	-0.0157377	20.7978	0.0676138	0.266009	3	Splicing factor 3B subunit 5	SF3B5	0.167333	down	not.sig
O43318	-0.00912839	19.8633	0.0678132	0.266345	4	Mitogen-activated protein kinase kinase kinase 7	MAP3K7	0.167545	down	not.sig
P50402	-0.0111685	21.9471	0.0678302	0.266345	14	Emerin	EMD	0.167545	down	not.sig
Q14157	-0.014454	19.8054	0.0680802	0.267069	8	Ubiquitin-associated protein 2-like	UBAP2L	0.168	down	not.sig
Q9H4A6	-0.0101247	19.5596	0.0684955	0.268439	8	Golgi phosphoprotein 3	GOLPH3	0.168862	down	not.sig
P60174	0.00767016	24.9378	0.0687298	0.268839	21	Triosephosphate isomerase	TPI1	0.169114	up	not.sig
P28907	-0.0121187	19.5659	0.0687266	0.268839	8	ADP-ribosyl cyclase/cyclic ADP-ribose hydrolase 1	CD38	0.169114	down	not.sig
Q92963	0.0105923	20.4435	0.0691725	0.270052	2	GTP-binding protein Rit1	RIT1	0.169876	up	not.sig
Q13158	-0.00849401	19.39	0.0691594	0.270052	5	FAS-associated death domain protein	FADD	0.169876	down	not.sig
Q13418	0.00787568	23.6096	0.0692847	0.27023	47	Integrin-linked protein kinase	ILK	0.169989	up	not.sig
Q9NQC7	0.0146568	19.9257	0.069495	0.270576	2	Ubiquitin carboxyl-terminal hydrolase CYLD	CYLD	0.170206	up	not.sig
O95685	-0.016498	18.544	0.0695065	0.270576	3	Protein phosphatase 1 regulatory subunit 3D	PPP1R3D	0.170206	down	not.sig
O95497	-0.0137491	20.5802	0.0700312	0.272359	2	Pantetheinase	VNN1	0.171327	down	not.sig
A0AVT1	0.00479534	20.5664	0.0702704	0.273028	33	Ubiquitin-like modifier-activating enzyme 6	UBA6	0.171748	up	not.sig
P61026	0.00687707	23.6656	0.0707832	0.274758	10	Ras-related protein Rab-10	RAB10	0.172837	up	not.sig
Q5VST6	0.0142813	19.273	0.0709894	0.274767	5	Alpha/beta hydrolase domain-containing protein 17B	ABHD17B	0.172842	up	not.sig
Q13530	0.0125928	20.139	0.0710557	0.274767	2	Serine incorporator 3	SERINC3	0.172842	up	not.sig
Q9BQG0	-0.0117568	19.0641	0.0708951	0.274767	10	Myb-binding protein 1A	MYBBP1A	0.172842	down	not.sig
P55327	-0.0120675	20.6728	0.0709753	0.274767	7	Tumor protein D52	TPD52	0.172842	down	not.sig
Q15814	-0.0266338	21.3034	0.0713354	0.275586	2	Tubulin-specific chaperone C	TBCC	0.173358	down	not.sig
O15551	0.0160608	21.1436	0.0715299	0.276076	2	Claudin-3	CLDN3	0.173666	up	not.sig
O00391	0.0102473	20.238	0.071963	0.276582	12	Sulfhydryl oxidase 1	QSOX1	0.173984	up	not.sig
Q5W0V3	0.00767576	20.5141	0.0719048	0.276582	13	FHF complex subunit HOOK interacting protein 2A	FHIP2A	0.173984	up	not.sig
Q9UHG3	0.00694812	20.4615	0.0720032	0.276582	6	Prenylcysteine oxidase 1	PCYOX1	0.173984	up	not.sig
Q9Y3B4	-0.0117401	21.2242	0.0720691	0.276582	2	Splicing factor 3B subunit 6	SF3B6	0.173984	down	not.sig
Q13428	-0.0130175	19.7036	0.0719836	0.276582	18	Treacle protein	TCOF1	0.173984	down	not.sig
Q9NWV8	-0.0142383	19.9045	0.0720097	0.276582	3	BRISC and BRCA1-A complex member 1	BABAM1	0.173984	down	not.sig
Q13884	0.00645405	21.5521	0.0722541	0.277031	21	Beta-1-syntrophin	SNTB1	0.174267	up	not.sig
P43246	-0.0151887	17.6177	0.0723835	0.277266	3	DNA mismatch repair protein Msh2	MSH2	0.174414	down	not.sig
O75340	0.00707807	21.9105	0.0730957	0.279467	8	Programmed cell death protein 6	PDCD6	0.175799	up	not.sig
Q13451	-0.00870557	20.6291	0.073059	0.279467	14	Peptidyl-prolyl cis-trans isomerase FKBP5	FKBP5	0.175799	down	not.sig
P00167	0.00925791	20.9327	0.0731914	0.279571	5	Cytochrome b5	CYB5A	0.175864	up	not.sig
Q3YEC7	-0.00613098	21.3285	0.0733555	0.279934	11	Rab-like protein 6	RABL6	0.176093	down	not.sig
P03891	0.0143589	19.5325	0.0735003	0.280224	2	NADH-ubiquinone oxidoreductase chain 2	MT-ND2	0.176275	up	not.sig
P47897	0.00447867	21.3195	0.0738371	0.281095	27	Glutamine--tRNA ligase	QARS1	0.176823	up	not.sig
O95881	-0.00798105	21.189	0.0738669	0.281095	7	Thioredoxin domain-containing protein 12	TXNDC12	0.176823	down	not.sig
Q8WUD1	-0.01075	21.8367	0.0740036	0.281352	4	Ras-related protein Rab-2B	RAB2B	0.176985	down	not.sig
Q8N5C1	0.00883801	20.5989	0.0742798	0.282138	4	Calcium homeostasis modulator protein 5	CALHM5	0.177479	up	not.sig
Q9NYF8	-0.0134093	21.0757	0.0745473	0.28289	8	Bcl-2-associated transcription factor 1	BCLAF1	0.177953	down	not.sig
P22059	0.00534065	20.6056	0.074767	0.283196	19	Oxysterol-binding protein 1	OSBP	0.178145	up	not.sig
P32456	-0.012028	19.9714	0.0747393	0.283196	12	Guanylate-binding protein 2	GBP2	0.178145	down	not.sig
P34810	0.0240469	21.6262	0.0749024	0.283445	2	Macrosialin	CD68	0.178301	up	not.sig
Q00403	0.010615	20.0308	0.0757425	0.286091	2	Transcription initiation factor IIB	GTF2B	0.179966	up	not.sig
O60216	-0.0105466	19.8012	0.0756847	0.286091	14	Double-strand-break repair protein rad21 homolog	RAD21	0.179966	down	not.sig
Q8N6M0	-0.00706689	19.6521	0.0758336	0.28617	6	Deubiquitinase OTUD6B	OTUD6B	0.180015	down	not.sig
Q8N335	0.00716982	20.5125	0.07606	0.286758	8	Glycerol-3-phosphate dehydrogenase 1-like protein	GPD1L	0.180386	up	not.sig
Q9HAN9	0.0194615	18.3295	0.0765119	0.287912	3	Nicotinamide/nicotinic acid mononucleotide adenylyltransferase 1	NMNAT1	0.181111	up	not.sig
Q9HCN6	0.00922779	22.4935	0.0765042	0.287912	8	Platelet glycoprotein VI	GP6	0.181111	up	not.sig
Q9UJZ1	0.00507736	21.8436	0.0766896	0.287912	11	Stomatin-like protein 2, mitochondrial	STOML2	0.181111	up	not.sig
P34910	-0.00916301	21.3557	0.0767199	0.287912	4	Protein EVI2B	EVI2B	0.181111	down	not.sig
P46527	-0.0189426	19.7611	0.0766203	0.287912	2	Cyclin-dependent kinase inhibitor 1B	CDKN1B	0.181111	down	not.sig
O75390	0.00568754	22.8704	0.0769733	0.288597	24	Citrate synthase, mitochondrial	CS	0.181542	up	not.sig
P61160	0.00440287	23.7208	0.0770612	0.28866	27	Actin-related protein 2	ACTR2	0.181582	up	not.sig
P55263	0.00787865	20.6257	0.0773403	0.289124	14	Adenosine kinase	ADK	0.181874	up	not.sig
P08195	-0.00682789	20.674	0.0774341	0.289124	9	4F2 cell-surface antigen heavy chain	SLC3A2	0.181874	down	not.sig
Q8WZA0	-0.0090385	21.0612	0.0774692	0.289124	10	Protein LZIC	LZIC	0.181874	down	not.sig
Q9Y2W1	-0.0132855	19.9745	0.0774341	0.289124	21	Thyroid hormone receptor-associated protein 3	THRAP3	0.181874	down	not.sig
Q86U42	-0.0189482	20.1998	0.0775627	0.289207	6	Polyadenylate-binding protein 2	PABPN1	0.181926	down	not.sig
P25942	0.0183495	19.8484	0.0779456	0.289793	5	Tumor necrosis factor receptor superfamily member 5	CD40	0.182295	up	not.sig
Q9UFN0	0.00810163	22.858	0.0778176	0.289793	14	Protein NipSnap homolog 3A	NIPSNAP3A	0.182295	up	not.sig
P13804	0.0049629	21.9995	0.0779221	0.289793	19	Electron transfer flavoprotein subunit alpha, mitochondrial	ETFA	0.182295	up	not.sig
Q92609	-0.00811297	19.0451	0.0780048	0.289793	12	TBC1 domain family member 5	TBC1D5	0.182295	down	not.sig
Q6ULP2	0.00926218	20.2719	0.078405	0.291014	4	Aftiphilin	AFTPH	0.183063	up	not.sig
Q2M389	0.0124502	19.7467	0.0787911	0.291456	5	WASH complex subunit 4	WASHC4	0.183341	up	not.sig
Q9Y4D1	0.00907927	20.9473	0.0786814	0.291456	47	Disheveled-associated activator of morphogenesis 1	DAAM1	0.183341	up	not.sig
P12814	0.00714805	23.9783	0.0787411	0.291456	80	Alpha-actinin-1	ACTN1	0.183341	up	not.sig
P01040	-0.0203781	19.8725	0.0788106	0.291456	5	Cystatin-A	CSTA	0.183341	down	not.sig
Q13952	-0.011689	20.0952	0.0790695	0.292148	2	Nuclear transcription factor Y subunit gamma	NFYC	0.183776	down	not.sig
P13498	-0.0172393	21.7404	0.0791431	0.292154	5	Cytochrome b-245 light chain	CYBA	0.18378	down	not.sig
P01889	0.0136962	22.0289	0.0793876	0.292526	8	HLA class I histocompatibility antigen, B alpha chain	HLA-B	0.184014	up	not.sig
Q13103	-0.0275658	19.6177	0.0793432	0.292526	2	Secreted phosphoprotein 24	SPP2	0.184014	down	not.sig
O75083	0.0064982	24.8504	0.079484	0.292616	43	WD repeat-containing protein 1	WDR1	0.184071	up	not.sig
Q13422	-0.0190092	19.3601	0.0796003	0.292779	4	DNA-binding protein Ikaros	IKZF1	0.184173	down	not.sig
Q14088	0.00920324	20.8555	0.0798695	0.293239	4	Ras-related protein Rab-33A	RAB33A	0.184462	up	not.sig
O43252	0.0087382	20.9928	0.0798342	0.293239	4	Bifunctional 3'-phosphoadenosine 5'-phosphosulfate synthase 1	PAPSS1	0.184462	up	not.sig
P0CG08	0.0149766	20.7384	0.0813373	0.293855	2	Golgi pH regulator B	GPR89B	0.18485	up	not.sig
Q93084	0.00813974	23.1208	0.0812837	0.293855	47	Sarcoplasmic/endoplasmic reticulum calcium ATPase 3	ATP2A3	0.18485	up	not.sig
Q96FN4	0.00785824	19.9905	0.0812441	0.293855	7	Copine-2	CPNE2	0.18485	up	not.sig
P55735	0.00741847	21.6347	0.0806255	0.293855	10	Protein SEC13 homolog	SEC13	0.18485	up	not.sig
P62937	0.00709576	24.2632	0.0802218	0.293855	21	Peptidyl-prolyl cis-trans isomerase A	PPIA	0.18485	up	not.sig
Q7Z4W1	0.00664909	21.1698	0.0806594	0.293855	12	L-xylulose reductase	DCXR	0.18485	up	not.sig
Q04759	0.00618272	20.473	0.0808731	0.293855	28	Protein kinase C theta type	PRKCQ	0.18485	up	not.sig
Q14232	0.00548953	20.7746	0.0813322	0.293855	13	Translation initiation factor eIF-2B subunit alpha	EIF2B1	0.18485	up	not.sig
Q9H3N1	0.00525072	21.6408	0.0809455	0.293855	12	Thioredoxin-related transmembrane protein 1	TMX1	0.18485	up	not.sig
A0FGR8	0.00508153	20.9813	0.080984	0.293855	34	Extended synaptotagmin-2	ESYT2	0.18485	up	not.sig
Q6P1N9	-0.00964295	19.9822	0.0802796	0.293855	2	Deoxyribonuclease TATDN1	TATDN1	0.18485	down	not.sig
P46439	-0.0100444	20.8066	0.0809065	0.293855	4	Glutathione S-transferase Mu 5	GSTM5	0.18485	down	not.sig
P26447	-0.0137708	24.9503	0.0810589	0.293855	8	Protein S100-A4	S100A4	0.18485	down	not.sig
Q96PK6	-0.013791	20.2273	0.0807011	0.293855	18	RNA-binding protein 14	RBM14	0.18485	down	not.sig
P59768	-0.020259	20.8554	0.0811349	0.293855	4	Guanine nucleotide-binding protein G(I)/G(S)/G(O) subunit gamma-2	GNG2	0.18485	down	not.sig
P61513	-0.020974	19.9949	0.0802961	0.293855	5	60S ribosomal protein L37a	RPL37A	0.18485	down	not.sig
Q9BU23	-0.0220941	18.6407	0.0810209	0.293855	3	Lipase maturation factor 2	LMF2	0.18485	down	not.sig
P02549	-0.0256743	20.3189	0.0812965	0.293855	135	Spectrin alpha chain, erythrocytic 1	SPTA1	0.18485	down	not.sig
P07355	0.0152965	23.3724	0.0816634	0.29414	34	Annexin A2	ANXA2	0.185029	up	not.sig
Q8NB37	0.00813057	20.0497	0.0817008	0.29414	4	Glutamine amidotransferase-like class 1 domain-containing protein 1	GATD1	0.185029	up	not.sig
P07741	0.00555375	23.2736	0.0817055	0.29414	13	Adenine phosphoribosyltransferase	APRT	0.185029	up	not.sig
Q96GS4	-0.0129356	18.5353	0.0815954	0.29414	7	BLOC-1-related complex subunit 6	BORCS6	0.185029	down	not.sig
P48059	0.016996	22.8523	0.0825195	0.295131	21	LIM and senescent cell antigen-like-containing domain protein 1	LIMS1	0.185653	up	not.sig
Q7Z3B4	0.0111685	19.8644	0.0825171	0.295131	2	Nucleoporin p54	NUP54	0.185653	up	not.sig
O14773	0.00803493	23.1723	0.0823051	0.295131	8	Tripeptidyl-peptidase 1	TPP1	0.185653	up	not.sig
Q9NVA2	0.00698126	22.128	0.0825613	0.295131	13	Septin-11	SEPTIN11	0.185653	up	not.sig
Q9NP79	0.00628489	22.0215	0.0824693	0.295131	8	Vacuolar protein sorting-associated protein VTA1 homolog	VTA1	0.185653	up	not.sig
P22314	0.003937	22.1847	0.0824134	0.295131	55	Ubiquitin-like modifier-activating enzyme 1	UBA1	0.185653	up	not.sig
P39748	-0.0109795	20.5288	0.0821539	0.295131	11	Flap endonuclease 1	FEN1	0.185653	down	not.sig
Q9UN86	-0.0169973	21.0942	0.0823033	0.295131	3	Ras GTPase-activating protein-binding protein 2	G3BP2	0.185653	down	not.sig
Q9HBH5	0.0102615	18.9033	0.0829901	0.295625	3	Retinol dehydrogenase 14	RDH14	0.185963	up	not.sig
Q16698	0.00691717	22.6639	0.0829837	0.295625	14	2,4-dienoyl-CoA reductase [(3E)-enoyl-CoA-producing], mitochondrial	DECR1	0.185963	up	not.sig
P07339	0.00627476	22.3749	0.0829333	0.295625	18	Cathepsin D	CTSD	0.185963	up	not.sig
P04156	-0.0202745	18.7461	0.0827828	0.295625	4	Major prion protein	PRNP	0.185963	down	not.sig
P48509	0.0142928	22.1731	0.0832138	0.295784	5	CD151 antigen	CD151	0.186063	up	not.sig
P15498	0.00489518	20.8652	0.0833255	0.295784	28	Proto-oncogene vav	VAV1	0.186063	up	not.sig
P28065	-0.00661928	22.5224	0.0831931	0.295784	6	Proteasome subunit beta type-9	PSMB9	0.186063	down	not.sig
Q9UKV3	-0.0115747	20.5375	0.0833253	0.295784	15	Apoptotic chromatin condensation inducer in the nucleus	ACIN1	0.186063	down	not.sig
Q8ND76	0.00762781	21.079	0.0840633	0.297637	3	Cyclin-Y	CCNY	0.187229	up	not.sig
Q9BZV1	0.0065277	20.7972	0.0840672	0.297637	13	UBX domain-containing protein 6	UBXN6	0.187229	up	not.sig
Q5T1M5	-0.00453828	20.6955	0.0839225	0.297637	15	FK506-binding protein 15	FKBP15	0.187229	down	not.sig
Q03013	0.0190675	18.9645	0.0846522	0.299448	4	Glutathione S-transferase Mu 4	GSTM4	0.188368	up	not.sig
Q6P996	-0.00907499	19.7487	0.0848208	0.299509	8	Pyridoxal-dependent decarboxylase domain-containing protein 1	PDXDC1	0.188406	down	not.sig
P36639	-0.0102783	19.514	0.0847762	0.299509	3	Oxidized purine nucleoside triphosphate hydrolase	NUDT1	0.188406	down	not.sig
Q9H910	-0.0157793	20.6428	0.0848903	0.299509	6	Jupiter microtubule associated homolog 2	JPT2	0.188406	down	not.sig
Q9UBM7	0.0169026	19.8148	0.0853476	0.299816	3	7-dehydrocholesterol reductase	DHCR7	0.188599	up	not.sig
Q7Z5K2	0.0133913	19.1792	0.0855893	0.299816	2	Wings apart-like protein homolog	WAPL	0.188599	up	not.sig
P16219	0.0124955	20.8132	0.0856084	0.299816	8	Short-chain specific acyl-CoA dehydrogenase, mitochondrial	ACADS	0.188599	up	not.sig
Q9H0R4	0.00701088	21.8909	0.0852672	0.299816	10	Haloacid dehalogenase-like hydrolase domain-containing protein 2	HDHD2	0.188599	up	not.sig
Q16537	0.00659077	20.4076	0.0850883	0.299816	8	Serine/threonine-protein phosphatase 2A 56 kDa regulatory subunit epsilon isoform	PPP2R5E	0.188599	up	not.sig
O00182	-0.0111919	19.8188	0.0856405	0.299816	5	Galectin-9	LGALS9	0.188599	down	not.sig
P0DP25	-0.0177143	22.2814	0.0853804	0.299816	22	Calmodulin-3	CALM3	0.188599	down	not.sig
Q92522	-0.0213814	22.3088	0.0852122	0.299816	8	Histone H1.10	H1-10	0.188599	down	not.sig
P01714	-0.0338794	19.7548	0.0854826	0.299816	2	Immunoglobulin lambda variable 3-19	IGLV3-19	0.188599	down	not.sig
Q15738	0.00760184	20.2984	0.0857964	0.299845	5	Sterol-4-alpha-carboxylate 3-dehydrogenase, decarboxylating	NSDHL	0.188618	up	not.sig
P39656	0.0046454	22.1764	0.0857946	0.299845	17	Dolichyl-diphosphooligosaccharide--protein glycosyltransferase 48 kDa subunit	DDOST	0.188618	up	not.sig
O43399	-0.00954121	22.3457	0.0861618	0.300864	15	Tumor protein D54	TPD52L2	0.189259	down	not.sig
Q9Y5U8	0.0181572	19.6931	0.0863837	0.301122	3	Mitochondrial pyruvate carrier 1	MPC1	0.189421	up	not.sig
P20138	-0.0128828	20.2014	0.0863138	0.301122	2	Myeloid cell surface antigen CD33	CD33	0.189421	down	not.sig
Q96DV4	0.00865424	20.4166	0.0870168	0.301288	3	39S ribosomal protein L38, mitochondrial	MRPL38	0.189525	up	not.sig
O94886	0.00787426	21.1116	0.0868586	0.301288	13	CSC1-like protein 1	TMEM63A	0.189525	up	not.sig
P99999	0.00684326	22.7287	0.0866726	0.301288	9	Cytochrome c	CYCS	0.189525	up	not.sig
Q16611	-0.00702679	19.8926	0.0867886	0.301288	2	Bcl-2 homologous antagonist/killer	BAK1	0.189525	down	not.sig
Q9H1A4	-0.00828766	20.0164	0.0866651	0.301288	4	Anaphase-promoting complex subunit 1	ANAPC1	0.189525	down	not.sig
P05090	-0.0169167	20.4387	0.0870238	0.301288	4	Apolipoprotein D	APOD	0.189525	down	not.sig
Q9BUB7	-0.0179491	19.2102	0.0866799	0.301288	2	Transmembrane protein 70, mitochondrial	TMEM70	0.189525	down	not.sig
Q8IUE6	-0.0233817	19.3652	0.0870218	0.301288	2	Histone H2A type 2-B	H2AC21	0.189525	down	not.sig
P41439	0.0155302	19.3279	0.0877156	0.302395	2	Folate receptor gamma	FOLR3	0.190222	up	not.sig
Q969X1	0.0102014	22.3981	0.0875753	0.302395	3	Protein lifeguard 3	TMBIM1	0.190222	up	not.sig
Q6P1A2	0.00928432	20.9164	0.0875343	0.302395	7	Lysophospholipid acyltransferase 5	LPCAT3	0.190222	up	not.sig
Q9Y394	0.00751051	20.7943	0.0877513	0.302395	11	Dehydrogenase/reductase SDR family member 7	DHRS7	0.190222	up	not.sig
P84098	-0.0140768	21.9099	0.0877896	0.302395	9	60S ribosomal protein L19	RPL19	0.190222	down	not.sig
O43237	-0.0248085	18.0172	0.0877847	0.302395	2	Cytoplasmic dynein 1 light intermediate chain 2	DYNC1LI2	0.190222	down	not.sig
Q99614	-0.0106791	20.8602	0.0880573	0.30306	9	Tetratricopeptide repeat protein 1	TTC1	0.19064	down	not.sig
Q96C24	0.00880686	22.361	0.0884269	0.30345	36	Synaptotagmin-like protein 4	SYTL4	0.190886	up	not.sig
Q9NTJ5	0.00699113	22.6812	0.0883863	0.30345	32	Phosphatidylinositol-3-phosphatase SAC1	SACM1L	0.190886	up	not.sig
Q8N766	0.00680843	20.3856	0.0883201	0.30345	16	ER membrane protein complex subunit 1	EMC1	0.190886	up	not.sig
Q9NTZ6	-0.00848172	20.2799	0.0884691	0.30345	8	RNA-binding protein 12	RBM12	0.190886	down	not.sig
O00217	0.00789938	20.7496	0.0885746	0.303556	6	NADH dehydrogenase [ubiquinone] iron-sulfur protein 8, mitochondrial	NDUFS8	0.190953	up	not.sig
O00159	0.00838515	21.2865	0.0890368	0.304118	23	Unconventional myosin-Ic	MYO1C	0.191306	up	not.sig
Q9Y6K9	-0.00890382	20.9265	0.0891121	0.304118	9	NF-kappa-B essential modulator	IKBKG	0.191306	down	not.sig
Q96CV9	-0.00915941	19.5215	0.0890726	0.304118	12	Optineurin	OPTN	0.191306	down	not.sig
P82979	-0.0115667	22.7972	0.0889363	0.304118	6	SAP domain-containing ribonucleoprotein	SARNP	0.191306	down	not.sig
Q7Z3C6	-0.0149758	18.9838	0.0890587	0.304118	4	Autophagy-related protein 9A	ATG9A	0.191306	down	not.sig
Q2M3D2	0.0108204	20.101	0.0891893	0.304126	7	Exocyst complex component 3-like protein 2	EXOC3L2	0.191311	up	not.sig
P0DI82	0.0143524	19.5782	0.0898351	0.305131	2	Trafficking protein particle complex subunit 2B	TRAPPC2B	0.191943	up	not.sig
O60268	0.00822582	21.589	0.0898455	0.305131	14	Uncharacterized protein KIAA0513	KIAA0513	0.191943	up	not.sig
P35241	-0.00695005	20.7163	0.0897354	0.305131	14	Radixin	RDX	0.191943	down	not.sig
O43290	-0.0116482	20.2953	0.089859	0.305131	6	U4/U6.U5 tri-snRNP-associated protein 1	SART1	0.191943	down	not.sig
Q86V81	-0.012327	20.3963	0.0896149	0.305131	9	THO complex subunit 4	ALYREF	0.191943	down	not.sig
O94915	0.00843564	19.3257	0.0900582	0.305552	11	Protein furry homolog-like	FRYL	0.192208	up	not.sig
P07225	0.00996527	22.3355	0.0905255	0.306686	21	Vitamin K-dependent protein S	PROS1	0.192921	up	not.sig
Q9P2E9	-0.00645127	20.3096	0.0906187	0.306686	37	Ribosome-binding protein 1	RRBP1	0.192921	down	not.sig
O15211	-0.0160655	19.4931	0.0905473	0.306686	2	Ral guanine nucleotide dissociation stimulator-like 2	RGL2	0.192921	down	not.sig
Q9BTE1	0.00928718	20.6713	0.0908701	0.307281	4	Dynactin subunit 5	DCTN5	0.193296	up	not.sig
P06753	-0.012632	23.5145	0.0913161	0.308533	12	Tropomyosin alpha-3 chain	TPM3	0.194083	down	not.sig
P42025	0.00858883	21.2373	0.0914417	0.308701	7	Beta-centractin	ACTR1B	0.194189	up	not.sig
O75431	0.00885252	20.4323	0.091683	0.309003	6	Metaxin-2	MTX2	0.194379	up	not.sig
P04843	0.00594674	23.1435	0.091668	0.309003	25	Dolichyl-diphosphooligosaccharide--protein glycosyltransferase subunit 1	RPN1	0.194379	up	not.sig
Q8NBZ7	0.010549	20.2919	0.0921515	0.309812	8	UDP-glucuronic acid decarboxylase 1	UXS1	0.194888	up	not.sig
P38571	0.00932636	21.8733	0.0920839	0.309812	4	Lysosomal acid lipase/cholesteryl ester hydrolase	LIPA	0.194888	up	not.sig
P06748	-0.0130133	23.2624	0.0921265	0.309812	20	Nucleophosmin	NPM1	0.194888	down	not.sig
O95295	0.00857059	20.494	0.0923277	0.309995	5	SNARE-associated protein Snapin	SNAPIN	0.195003	up	not.sig
Q96E11	-0.0155762	18.5593	0.0924347	0.309995	2	Ribosome-recycling factor, mitochondrial	MRRF	0.195003	down	not.sig
Q9UNX3	-0.0281687	18.7803	0.092399	0.309995	2	60S ribosomal protein L26-like 1	RPL26L1	0.195003	down	not.sig
P11310	0.00684856	21.8826	0.0926088	0.310323	16	Medium-chain specific acyl-CoA dehydrogenase, mitochondrial	ACADM	0.195209	up	not.sig
O43314	-0.00975767	19.406	0.0927472	0.310531	5	Inositol hexakisphosphate and diphosphoinositol-pentakisphosphate kinase 2	PPIP5K2	0.19534	down	not.sig
O14653	0.00805118	20.8545	0.0930977	0.310682	5	Golgi SNAP receptor complex member 2	GOSR2	0.195435	up	not.sig
Q9H9B4	0.00543394	22.0013	0.0930231	0.310682	13	Sideroflexin-1	SFXN1	0.195435	up	not.sig
P28331	0.00417122	21.4923	0.0929538	0.310682	29	NADH-ubiquinone oxidoreductase 75 kDa subunit, mitochondrial	NDUFS1	0.195435	up	not.sig
Q6UW68	-0.0114366	21.6798	0.0930443	0.310682	2	Transmembrane protein 205	TMEM205	0.195435	down	not.sig
Q96JJ7	0.00630157	20.9781	0.0935865	0.312057	11	Protein disulfide-isomerase TMX3	TMX3	0.1963	up	not.sig
O00584	0.01227	21.0141	0.0941135	0.313484	9	Ribonuclease T2	RNASET2	0.197197	up	not.sig
P26639	0.00479285	21.4015	0.0942428	0.313484	33	Threonine--tRNA ligase 1, cytoplasmic	TARS1	0.197197	up	not.sig
Q8N1G2	-0.0174421	18.9835	0.0942455	0.313484	2	Cap-specific mRNA (nucleoside-2'-O-)-methyltransferase 1	CMTR1	0.197197	down	not.sig
Q8NBQ5	0.00937249	21.4702	0.094935	0.315428	10	Estradiol 17-beta-dehydrogenase 11	HSD17B11	0.198421	up	not.sig
P30740	0.00551418	24.0816	0.0950946	0.315428	28	Leukocyte elastase inhibitor	SERPINB1	0.198421	up	not.sig
P68036	-0.00846742	23.4734	0.0950868	0.315428	9	Ubiquitin-conjugating enzyme E2 L3	UBE2L3	0.198421	down	not.sig
Q9H098	-0.0165708	21.1668	0.0951402	0.315428	8	Protein FAM107B	FAM107B	0.198421	down	not.sig
Q7L266	-0.00963426	20.5028	0.0953286	0.315795	5	Isoaspartyl peptidase/L-asparaginase	ASRGL1	0.198651	down	not.sig
Q14558	0.0128875	19.3932	0.0958796	0.317104	4	Phosphoribosyl pyrophosphate synthase-associated protein 1	PRPSAP1	0.199475	up	not.sig
P04234	-0.0164734	20.9765	0.0958057	0.317104	2	T-cell surface glycoprotein CD3 delta chain	CD3D	0.199475	down	not.sig
P35232	0.00448815	22.5101	0.0962865	0.318191	19	Prohibitin 1	PHB1	0.200159	up	not.sig
Q96MW1	-0.0161756	19.6565	0.0968636	0.319838	3	Coiled-coil domain-containing protein 43	CCDC43	0.201195	down	not.sig
Q12805	0.0208814	20.1806	0.0974286	0.320923	7	EGF-containing fibulin-like extracellular matrix protein 1	EFEMP1	0.201877	up	not.sig
Q8TD55	-0.00692488	21.1549	0.097317	0.320923	15	Pleckstrin homology domain-containing family O member 2	PLEKHO2	0.201877	down	not.sig
Q13404	-0.0108542	22.4424	0.0974095	0.320923	4	Ubiquitin-conjugating enzyme E2 variant 1	UBE2V1	0.201877	down	not.sig
P22694	0.0069324	22.3012	0.0976697	0.321436	8	cAMP-dependent protein kinase catalytic subunit beta	PRKACB	0.2022	up	not.sig
P49756	-0.00979802	20.3765	0.0977424	0.321436	10	RNA-binding protein 25	RBM25	0.2022	down	not.sig
P07858	0.0110753	21.6538	0.098022	0.321553	9	Cathepsin B	CTSB	0.202273	up	not.sig
P17655	0.00863054	21.4787	0.0983595	0.321553	26	Calpain-2 catalytic subunit	CAPN2	0.202273	up	not.sig
P49915	-0.00730237	19.6914	0.0982156	0.321553	17	GMP synthase [glutamine-hydrolyzing]	GMPS	0.202273	down	not.sig
Q15437	-0.00918425	19.3839	0.0984104	0.321553	7	Protein transport protein Sec23B	SEC23B	0.202273	down	not.sig
P61011	-0.00948718	19.6038	0.0982474	0.321553	9	Signal recognition particle subunit SRP54	SRP54	0.202273	down	not.sig
Q9NW68	-0.0104197	19.2979	0.0979174	0.321553	4	BSD domain-containing protein 1	BSDC1	0.202273	down	not.sig
P33241	-0.0143676	22.0548	0.098158	0.321553	20	Lymphocyte-specific protein 1	LSP1	0.202273	down	not.sig
Q92930	-0.0169226	20.7914	0.0982563	0.321553	6	Ras-related protein Rab-8B	RAB8B	0.202273	down	not.sig
P10515	0.0045715	21.4834	0.0985516	0.321756	14	Dihydrolipoyllysine-residue acetyltransferase component of pyruvate dehydrogenase complex, mitochondrial	DLAT	0.202401	up	not.sig
O94905	0.00894804	21.1088	0.0987299	0.322036	6	Erlin-2	ERLIN2	0.202577	up	not.sig
Q9UJU6	-0.00841738	22.431	0.0987958	0.322036	26	Drebrin-like protein	DBNL	0.202577	down	not.sig
Q96AG4	0.00799408	22.2564	0.098898	0.322111	14	Leucine-rich repeat-containing protein 59	LRRC59	0.202624	up	not.sig
P78356	0.00973818	20.4341	0.0990697	0.322413	2	Phosphatidylinositol 5-phosphate 4-kinase type-2 beta	PIP4K2B	0.202814	up	not.sig
Q92769	0.0194505	19.6282	0.0993736	0.322873	2	Histone deacetylase 2	HDAC2	0.203104	up	not.sig
O60762	0.00641839	21.3118	0.0994494	0.322873	9	Dolichol-phosphate mannosyltransferase subunit 1	DPM1	0.203104	up	not.sig
O43847	0.00565143	19.8797	0.0993881	0.322873	14	Nardilysin	NRDC	0.203104	up	not.sig
Q8N423	0.0132165	19.8735	0.0995843	0.323053	2	Leukocyte immunoglobulin-like receptor subfamily B member 2	LILRB2	0.203217	up	not.sig
P08174	0.0138509	20.0524	0.100112	0.324218	9	Complement decay-accelerating factor	CD55	0.20395	up	not.sig
Q96F86	0.0119144	19.0195	0.100182	0.324218	3	Enhancer of mRNA-decapping protein 3	EDC3	0.20395	up	not.sig
P25705	0.00368229	23.6877	0.100163	0.324218	37	ATP synthase subunit alpha, mitochondrial	ATP5F1A	0.20395	up	not.sig
Q9HCG7	0.0181632	20.8185	0.100614	0.3249	3	Non-lysosomal glucosylceramidase	GBA2	0.204379	up	not.sig
Q86XP3	0.00701504	20.5402	0.100713	0.3249	10	ATP-dependent RNA helicase DDX42	DDX42	0.204379	up	not.sig
P00390	0.00430982	22.1873	0.100713	0.3249	25	Glutathione reductase, mitochondrial	GSR	0.204379	up	not.sig
Q06546	-0.0162018	19.2052	0.100575	0.3249	2	GA-binding protein alpha chain	GABPA	0.204379	down	not.sig
O14880	0.0122651	20.3885	0.100977	0.325495	4	Microsomal glutathione S-transferase 3	MGST3	0.204753	up	not.sig
P10155	0.00711538	22.0031	0.101137	0.325751	12	RNA-binding protein RO60	RO60	0.204914	up	not.sig
P60604	0.018439	20.3945	0.101537	0.326706	3	Ubiquitin-conjugating enzyme E2 G2	UBE2G2	0.205515	up	not.sig
Q04760	0.00503833	22.5449	0.10169	0.326706	11	Lactoylglutathione lyase	GLO1	0.205515	up	not.sig
Q15459	-0.00995104	20.4399	0.101662	0.326706	18	Splicing factor 3A subunit 1	SF3A1	0.205515	down	not.sig
O94776	-0.01061	20.3203	0.101754	0.326706	15	Metastasis-associated protein MTA2	MTA2	0.205515	down	not.sig
Q8WVT3	0.00798972	20.9851	0.101908	0.326941	3	Trafficking protein particle complex subunit 12	TRAPPC12	0.205662	up	not.sig
O14745	-0.00999378	22.6751	0.102204	0.327632	20	Na(+)/H(+) exchange regulatory cofactor NHE-RF1	NHERF1	0.206097	down	not.sig
O75027	0.00687385	19.7421	0.102411	0.327875	4	Iron-sulfur clusters transporter ABCB7, mitochondrial	ABCB7	0.20625	up	not.sig
Q96RQ3	0.00531877	20.063	0.102441	0.327875	7	Methylcrotonoyl-CoA carboxylase subunit alpha, mitochondrial	MCCC1	0.20625	up	not.sig
Q9P000	0.00865707	20.6823	0.102735	0.328559	7	COMM domain-containing protein 9	COMMD9	0.206681	up	not.sig
Q96AP7	0.00978161	23.0951	0.102893	0.328803	9	Endothelial cell-selective adhesion molecule	ESAM	0.206834	up	not.sig
O75937	-0.0167301	21.0294	0.10301	0.32892	9	DnaJ homolog subfamily C member 8	DNAJC8	0.206908	down	not.sig
Q8TBF2	0.00888097	21.663	0.103136	0.329066	4	Prostamide/prostaglandin F synthase	PRXL2B	0.206999	up	not.sig
Q8WZ82	0.0102169	20.3852	0.103235	0.329121	4	Esterase OVCA2	OVCA2	0.207034	up	not.sig
Q9HAU5	0.00770952	19.5856	0.103377	0.329316	2	Regulator of nonsense transcripts 2	UPF2	0.207156	up	not.sig
P0DOY2	-0.0243517	21.9883	0.103554	0.329624	2	Immunoglobulin lambda constant 2	IGLC2	0.20735	down	not.sig
P57729	0.011399	21.0241	0.104184	0.330345	3	Ras-related protein Rab-38	RAB38	0.207804	up	not.sig
Q15762	0.0100015	22.3142	0.103914	0.330345	7	CD226 antigen	CD226	0.207804	up	not.sig
P55072	0.00375115	22.5516	0.104187	0.330345	71	Transitional endoplasmic reticulum ATPase	VCP	0.207804	up	not.sig
P82932	-0.0104065	19.2796	0.10417	0.330345	2	28S ribosomal protein S6, mitochondrial	MRPS6	0.207804	down	not.sig
P28289	-0.0218381	19.0265	0.104125	0.330345	4	Tropomodulin-1	TMOD1	0.207804	down	not.sig
P13716	0.00836439	22.0623	0.104379	0.330695	22	Delta-aminolevulinic acid dehydratase	ALAD	0.208024	up	not.sig
Q5T440	-0.0294319	18.571	0.104686	0.331412	3	Putative transferase CAF17, mitochondrial	IBA57	0.208475	down	not.sig
Q9NQE9	0.00712347	20.7176	0.104808	0.331446	4	Adenosine 5'-monophosphoramidase HINT3	HINT3	0.208497	up	not.sig
O95104	-0.0108254	19.9849	0.104942	0.331446	3	SR-related and CTD-associated factor 4	SCAF4	0.208497	down	not.sig
Q96H79	-0.0138067	19.8622	0.104904	0.331446	8	Zinc finger CCCH-type antiviral protein 1-like	ZC3HAV1L	0.208497	down	not.sig
P55209	0.00872009	22.9723	0.105136	0.331657	19	Nucleosome assembly protein 1-like 1	NAP1L1	0.208629	up	not.sig
P31946	0.00684645	23.1462	0.105253	0.331657	13	14-3-3 protein beta/alpha	YWHAB	0.208629	up	not.sig
Q9H270	0.00486354	20.4972	0.105215	0.331657	14	Vacuolar protein sorting-associated protein 11 homolog	VPS11	0.208629	up	not.sig
Q99439	-0.00812779	22.1786	0.105509	0.332027	25	Calponin-2	CNN2	0.208862	down	not.sig
P51610	-0.00897551	20.4891	0.105534	0.332027	27	Host cell factor 1	HCFC1	0.208862	down	not.sig
Q86V88	-0.0123518	19.7822	0.10609	0.333408	3	Magnesium-dependent phosphatase 1	MDP1	0.209731	down	not.sig
Q07954	-0.0210472	19.8135	0.106137	0.333408	3	Prolow-density lipoprotein receptor-related protein 1	LRP1	0.209731	down	not.sig
Q15642	0.00809243	20.538	0.106427	0.333682	11	Cdc42-interacting protein 4	TRIP10	0.209903	up	not.sig
Q9NR46	0.00491579	21.1357	0.10641	0.333682	11	Endophilin-B2	SH3GLB2	0.209903	up	not.sig
P32455	-0.0107356	20.1123	0.10647	0.333682	18	Guanylate-binding protein 1	GBP1	0.209903	down	not.sig
P02765	0.0137301	22.4686	0.106859	0.334644	8	Alpha-2-HS-glycoprotein	AHSG	0.210508	up	not.sig
Q9Y613	0.00628453	21.9484	0.107261	0.335643	50	FH1/FH2 domain-containing protein 1	FHOD1	0.211137	up	not.sig
P11441	-0.00710932	20.6624	0.107377	0.33575	6	Ubiquitin-like protein 4A	UBL4A	0.211204	down	not.sig
P00505	0.00541746	22.0077	0.107751	0.336659	21	Aspartate aminotransferase, mitochondrial	GOT2	0.211776	up	not.sig
O95400	-0.0107784	19.6674	0.107923	0.336938	2	CD2 antigen cytoplasmic tail-binding protein 2	CD2BP2	0.211951	down	not.sig
P16298	-0.00867169	19.7194	0.10804	0.337044	8	Serine/threonine-protein phosphatase 2B catalytic subunit beta isoform	PPP3CB	0.212018	down	not.sig
Q9Y5M8	0.00434005	20.8139	0.108216	0.337335	11	Signal recognition particle receptor subunit beta	SRPRB	0.212201	up	not.sig
Q5SW79	-0.0102527	19.3335	0.108568	0.337915	8	Centrosomal protein of 170 kDa	CEP170	0.212566	down	not.sig
Q05315	-0.0207663	21.4612	0.108543	0.337915	6	Galectin-10	CLC	0.212566	down	not.sig
Q7Z7E8	0.00921982	20.0038	0.109033	0.33802	2	Ubiquitin-conjugating enzyme E2 Q1	UBE2Q1	0.212632	up	not.sig
O95202	0.00426304	20.6524	0.108915	0.33802	16	Mitochondrial proton/calcium exchanger protein	LETM1	0.212632	up	not.sig
Q92530	-0.0101263	20.0941	0.109101	0.33802	6	Proteasome inhibitor PI31 subunit	PSMF1	0.212632	down	not.sig
Q9UI30	-0.0112336	19.9727	0.108782	0.33802	3	Multifunctional methyltransferase subunit TRM112-like protein	TRMT112	0.212632	down	not.sig
P01023	-0.0173177	20.6943	0.108988	0.33802	40	Alpha-2-macroglobulin	A2M	0.212632	down	not.sig
Q7RTV0	-0.0271184	20.2726	0.109019	0.33802	2	PHD finger-like domain-containing protein 5A	PHF5A	0.212632	down	not.sig
Q9H074	0.00923976	20.9401	0.109471	0.338433	5	Polyadenylate-binding protein-interacting protein 1	PAIP1	0.212892	up	not.sig
Q9UBN7	0.00794879	19.7419	0.109492	0.338433	15	Histone deacetylase 6	HDAC6	0.212892	up	not.sig
Q99536	0.00686658	21.0636	0.109351	0.338433	10	Synaptic vesicle membrane protein VAT-1 homolog	VAT1	0.212892	up	not.sig
O14929	-0.0129343	19.752	0.109566	0.338433	4	Histone acetyltransferase type B catalytic subunit	HAT1	0.212892	down	not.sig
O43681	0.00527026	22.0818	0.109827	0.338981	14	ATPase GET3	GET3	0.213237	up	not.sig
Q7Z2Z2	0.0054923	19.8554	0.110066	0.339459	11	Elongation factor-like GTPase 1	EFL1	0.213537	up	not.sig
Q9H1E5	0.00593716	21.0525	0.110451	0.340389	6	Thioredoxin-related transmembrane protein 4	TMX4	0.214122	up	not.sig
Q96S52	0.0120591	18.1449	0.110716	0.340807	3	GPI transamidase component PIG-S	PIGS	0.214385	up	not.sig
P61081	0.00741652	22.0888	0.110754	0.340807	7	NEDD8-conjugating enzyme Ubc12	UBE2M	0.214385	up	not.sig
P00751	0.01099	20.7107	0.11109	0.34158	15	Complement factor B	CFB	0.214871	up	not.sig
P51114	-0.00631012	20.6416	0.111173	0.34158	5	RNA-binding protein FXR1	FXR1	0.214871	down	not.sig
O75569	0.0116705	19.6688	0.111463	0.34168	5	Interferon-inducible double-stranded RNA-dependent protein kinase activator A	PRKRA	0.214934	up	not.sig
Q9Y5S2	0.00631075	20.6496	0.111852	0.34168	37	Serine/threonine-protein kinase MRCK beta	CDC42BPB	0.214934	up	not.sig
P18031	0.00446377	21.4375	0.1117	0.34168	25	Tyrosine-protein phosphatase non-receptor type 1	PTPN1	0.214934	up	not.sig
Q99460	-0.00356136	20.4368	0.111724	0.34168	38	26S proteasome non-ATPase regulatory subunit 1	PSMD1	0.214934	down	not.sig
P35611	-0.00699908	20.8382	0.111878	0.34168	27	Alpha-adducin	ADD1	0.214934	down	not.sig
Q12874	-0.00787096	20.2876	0.111439	0.34168	13	Splicing factor 3A subunit 3	SF3A3	0.214934	down	not.sig
Q9NX63	-0.0108612	20.4324	0.111816	0.34168	9	MICOS complex subunit MIC19	CHCHD3	0.214934	down	not.sig
Q9UFG5	-0.0126956	20.1827	0.11146	0.34168	2	UPF0449 protein C19orf25	C19orf25	0.214934	down	not.sig
Q9UHX1	-0.00970745	20.6788	0.112425	0.343093	13	Poly(U)-binding-splicing factor PUF60	PUF60	0.215823	down	not.sig
Q14318	0.00687596	21.4568	0.112972	0.343643	3	Peptidyl-prolyl cis-trans isomerase FKBP8	FKBP8	0.216169	up	not.sig
Q13576	0.00505953	22.2859	0.112972	0.343643	99	Ras GTPase-activating-like protein IQGAP2	IQGAP2	0.216169	up	not.sig
P48739	0.00444599	21.7683	0.113009	0.343643	14	Phosphatidylinositol transfer protein beta isoform	PITPNB	0.216169	up	not.sig
Q02094	-0.0217361	20.1828	0.113027	0.343643	2	Ammonium transporter Rh type A	RHAG	0.216169	down	not.sig
O60869	-0.0231203	19.9315	0.112956	0.343643	8	Endothelial differentiation-related factor 1	EDF1	0.216169	down	not.sig
Q9NXV6	-0.0133372	18.1192	0.113124	0.343681	6	CDKN2A-interacting protein	CDKN2AIP	0.216193	down	not.sig
P01024	0.0123624	21.0842	0.113579	0.343755	88	Complement C3	C3	0.21624	up	not.sig
P16284	0.00785871	22.9053	0.113512	0.343755	34	Platelet endothelial cell adhesion molecule	PECAM1	0.21624	up	not.sig
Q9H0U4	0.00689364	23.2422	0.113533	0.343755	8	Ras-related protein Rab-1B	RAB1B	0.21624	up	not.sig
Q7L5N1	0.00411408	21.7964	0.113417	0.343755	11	COP9 signalosome complex subunit 6	COPS6	0.21624	up	not.sig
Q99873	-0.00819415	20.2718	0.113538	0.343755	13	Protein arginine N-methyltransferase 1	PRMT1	0.21624	down	not.sig
Q96RU3	-0.00968164	20.6551	0.113656	0.343755	17	Formin-binding protein 1	FNBP1	0.21624	down	not.sig
Q9HD15	-0.0118652	19.0023	0.113831	0.344029	3	Steroid receptor RNA activator 1	SRA1	0.216412	down	not.sig
O15327	0.00643468	20.7726	0.113939	0.344102	27	Inositol polyphosphate 4-phosphatase type II	INPP4B	0.216457	up	not.sig
Q53FA7	0.0115561	20.2026	0.114223	0.344447	3	Quinone oxidoreductase PIG3	TP53I3	0.216675	up	not.sig
Q9BV79	-0.0132195	18.8178	0.114163	0.344447	2	Enoyl-[acyl-carrier-protein] reductase, mitochondrial	MECR	0.216675	down	not.sig
Q9UBQ5	0.00907845	20.9432	0.114552	0.344755	8	Eukaryotic translation initiation factor 3 subunit K	EIF3K	0.216869	up	not.sig
Q92673	0.00907781	19.2822	0.114527	0.344755	7	Sortilin-related receptor	SORL1	0.216869	up	not.sig
Q12913	0.00693709	22.8332	0.114664	0.344755	35	Receptor-type tyrosine-protein phosphatase eta	PTPRJ	0.216869	up	not.sig
P50995	0.00453347	22.68	0.114632	0.344755	23	Annexin A11	ANXA11	0.216869	up	not.sig
Q6ZMI0	0.00572604	20.1745	0.114865	0.345056	6	Protein phosphatase 1 regulatory subunit 21	PPP1R21	0.217058	up	not.sig
Q8IZQ5	-0.00908445	22.3691	0.114934	0.345056	4	Selenoprotein H	SELENOH	0.217058	down	not.sig
P04179	0.00830081	24.176	0.115185	0.345127	16	Superoxide dismutase [Mn], mitochondrial	SOD2	0.217103	up	not.sig
Q5VIR6	0.00703583	19.6912	0.115382	0.345127	9	Vacuolar protein sorting-associated protein 53 homolog	VPS53	0.217103	up	not.sig
O95292	-0.00904581	21.2802	0.115277	0.345127	6	Vesicle-associated membrane protein-associated protein B/C	VAPB	0.217103	down	not.sig
Q9H008	-0.00939675	21.2684	0.115066	0.345127	5	Phospholysine phosphohistidine inorganic pyrophosphate phosphatase	LHPP	0.217103	down	not.sig
Q5T8P6	-0.0237843	18.8961	0.115312	0.345127	2	RNA-binding protein 26	RBM26	0.217103	down	not.sig
Q6IBS0	0.00436056	22.8829	0.115755	0.345989	22	Twinfilin-2	TWF2	0.217645	up	not.sig
Q13155	0.00782818	20.0624	0.115975	0.346393	6	Aminoacyl tRNA synthase complex-interacting multifunctional protein 2	AIMP2	0.217899	up	not.sig
Q92896	-0.00753568	19.719	0.116324	0.346925	15	Golgi apparatus protein 1	GLG1	0.218233	down	not.sig
Q7L5N7	-0.0158935	18.8077	0.116313	0.346925	9	Lysophosphatidylcholine acyltransferase 2	LPCAT2	0.218233	down	not.sig
Q93050	0.00812258	20.2675	0.116437	0.347009	10	V-type proton ATPase 116 kDa subunit a 1	ATP6V0A1	0.218286	up	not.sig
P40938	-0.0131425	19.3226	0.116619	0.347297	2	Replication factor C subunit 3	RFC3	0.218468	down	not.sig
Q8TE77	0.011241	19.0765	0.116927	0.34796	2	Protein phosphatase Slingshot homolog 3	SSH3	0.218884	up	not.sig
Q99576	-0.00972876	22.2786	0.117391	0.34883	2	TSC22 domain family protein 3	TSC22D3	0.219432	down	not.sig
Q92733	-0.0129648	18.7259	0.117363	0.34883	3	Proline-rich protein PRCC	PRCC	0.219432	down	not.sig
Q8IUI8	0.00489437	22.2796	0.117738	0.349604	13	Cytokine receptor-like factor 3	CRLF3	0.219919	up	not.sig
P05161	-0.0123499	22.9524	0.118009	0.350036	4	Ubiquitin-like protein ISG15	ISG15	0.220191	down	not.sig
P62308	-0.0164436	22.3317	0.118056	0.350036	2	Small nuclear ribonucleoprotein G	SNRPG	0.220191	down	not.sig
P68402	0.0066663	22.0362	0.118189	0.350177	8	Platelet-activating factor acetylhydrolase IB subunit alpha2	PAFAH1B2	0.220279	up	not.sig
Q9NUQ9	0.00693993	21.8933	0.118324	0.350322	14	CYFIP-related Rac1 interactor B	CYRIB	0.220371	up	not.sig
O75534	-0.00601261	19.6189	0.11855	0.350735	13	Cold shock domain-containing protein E1	CSDE1	0.22063	down	not.sig
O14569	0.00584488	21.9067	0.119024	0.350863	2	Transmembrane reductase CYB561D2	CYB561D2	0.220711	up	not.sig
A0A0B4J2D5	0.00579327	22.3591	0.118795	0.350863	10	Putative glutamine amidotransferase-like class 1 domain-containing protein 3B, mitochondrial	GATD3B	0.220711	up	not.sig
Q684P5	0.00548049	21.1829	0.119004	0.350863	17	Rap1 GTPase-activating protein 2	RAP1GAP2	0.220711	up	not.sig
Q9NWQ8	-0.0194719	19.3314	0.118722	0.350863	2	Phosphoprotein associated with glycosphingolipid-enriched microdomains 1	PAG1	0.220711	down	not.sig
Q3KQU3	-0.0203354	18.5117	0.118938	0.350863	3	MAP7 domain-containing protein 1	MAP7D1	0.220711	down	not.sig
Q00688	-0.00756445	21.7752	0.119237	0.351235	13	Peptidyl-prolyl cis-trans isomerase FKBP3	FKBP3	0.220945	down	not.sig
Q14554	0.0131928	22.1336	0.119673	0.351756	36	Protein disulfide-isomerase A5	PDIA5	0.221273	up	not.sig
Q15907	0.00753811	24.1469	0.119508	0.351756	2	Ras-related protein Rab-11B	RAB11B	0.221273	up	not.sig
P30041	0.00516333	24.1505	0.119618	0.351756	27	Peroxiredoxin-6	PRDX6	0.221273	up	not.sig
Q9NZD4	-0.0301902	20.3821	0.119874	0.352093	4	Alpha-hemoglobin-stabilizing protein	AHSP	0.221484	down	not.sig
Q99698	0.01771	20.0046	0.120104	0.352513	2	Lysosomal-trafficking regulator	LYST	0.221749	up	not.sig
O14972	0.00737951	20.1073	0.12037	0.353039	2	Vacuolar protein sorting-associated protein 26C	VPS26C	0.22208	up	not.sig
O94973	0.0050176	20.0145	0.121051	0.354524	16	AP-2 complex subunit alpha-2	AP2A2	0.223014	up	not.sig
Q15075	-0.0044953	20.455	0.121027	0.354524	26	Early endosome antigen 1	EEA1	0.223014	down	not.sig
P49902	0.00640306	20.5079	0.121482	0.355021	12	Cytosolic purine 5'-nucleotidase	NT5C2	0.223327	up	not.sig
Q9BR76	0.00609762	22.9502	0.121403	0.355021	17	Coronin-1B	CORO1B	0.223327	up	not.sig
Q10713	-0.00792398	20.4354	0.121459	0.355021	6	Mitochondrial-processing peptidase subunit alpha	PMPCA	0.223327	down	not.sig
Q96QH2	-0.0154818	20.1138	0.121599	0.355108	12	PML-RARA-regulated adapter molecule 1	PRAM1	0.223381	down	not.sig
Q96BM9	0.00811577	21.1318	0.121687	0.355111	4	ADP-ribosylation factor-like protein 8A	ARL8A	0.223383	up	not.sig
Q9BPX6	0.00946935	21.5421	0.122015	0.355303	7	Calcium uptake protein 1, mitochondrial	MICU1	0.223504	up	not.sig
P23610	0.00914375	19.5136	0.121966	0.355303	7	40-kDa huntingtin-associated protein	F8A1	0.223504	up	not.sig
Q7Z7F7	0.00749314	19.6075	0.121846	0.355303	2	39S ribosomal protein L55, mitochondrial	MRPL55	0.223504	up	not.sig
P54619	0.00554409	20.5182	0.122209	0.355358	14	5'-AMP-activated protein kinase subunit gamma-1	PRKAG1	0.223539	up	not.sig
O43592	0.00517522	19.9563	0.122185	0.355358	11	Exportin-T	XPOT	0.223539	up	not.sig
Q8TBA6	0.013615	19.9861	0.122487	0.355913	4	Golgin subfamily A member 5	GOLGA5	0.223887	up	not.sig
Q9NV96	0.00607747	21.3058	0.122767	0.356365	8	Cell cycle control protein 50A	TMEM30A	0.224172	up	not.sig
O75116	0.00582189	22.0341	0.122818	0.356365	64	Rho-associated protein kinase 2	ROCK2	0.224172	up	not.sig
Q15057	-0.00628648	20.1737	0.123113	0.356967	17	Arf-GAP with coiled-coil, ANK repeat and PH domain-containing protein 2	ACAP2	0.22455	down	not.sig
Q9Y5R8	0.00645356	21.313	0.123364	0.357438	4	Trafficking protein particle complex subunit 1	TRAPPC1	0.224847	up	not.sig
Q9UEW8	0.00652104	21.8021	0.123659	0.357538	8	STE20/SPS1-related proline-alanine-rich protein kinase	STK39	0.22491	up	not.sig
P50213	0.00375662	21.3793	0.123573	0.357538	16	Isocitrate dehydrogenase [NAD] subunit alpha, mitochondrial	IDH3A	0.22491	up	not.sig
P61769	-0.0157909	23.9389	0.123662	0.357538	6	Beta-2-microglobulin	B2M	0.22491	down	not.sig
P49006	-0.0208572	20.2879	0.123989	0.35823	2	MARCKS-related protein	MARCKSL1	0.225345	down	not.sig
Q9Y4P8	-0.00838742	21.3342	0.124215	0.358629	3	WD repeat domain phosphoinositide-interacting protein 2	WIPI2	0.225596	down	not.sig
Q8WU76	0.0131771	19.5522	0.124561	0.358804	2	Sec1 family domain-containing protein 2	SCFD2	0.225706	up	not.sig
P04439	0.0111635	23.1912	0.124629	0.358804	12	HLA class I histocompatibility antigen, A alpha chain	HLA-A	0.225706	up	not.sig
Q99757	0.00941828	21.7119	0.124567	0.358804	2	Thioredoxin, mitochondrial	TXN2	0.225706	up	not.sig
P21399	0.00449099	21.077	0.124402	0.358804	29	Cytoplasmic aconitate hydratase	ACO1	0.225706	up	not.sig
Q9NVI7	0.00455586	20.5096	0.124962	0.359508	8	ATPase family AAA domain-containing protein 3A	ATAD3A	0.226149	up	not.sig
P51572	-0.00945618	21.1596	0.125234	0.359575	24	B-cell receptor-associated protein 31	BCAP31	0.226191	down	not.sig
Q01844	-0.00952468	21.6384	0.12525	0.359575	9	RNA-binding protein EWS	EWSR1	0.226191	down	not.sig
O95298	-0.0130805	21.0729	0.125187	0.359575	4	NADH dehydrogenase [ubiquinone] 1 subunit C2	NDUFC2	0.226191	down	not.sig
Q14642	0.00938471	20.7306	0.125537	0.359869	8	Inositol polyphosphate-5-phosphatase A	INPP5A	0.226376	up	not.sig
P28288	0.00851702	20.2514	0.125618	0.359869	8	ATP-binding cassette sub-family D member 3	ABCD3	0.226376	up	not.sig
Q01105	-0.0132892	22.6354	0.125602	0.359869	10	Protein SET	SET	0.226376	down	not.sig
P22749	-0.0286728	19.3429	0.125984	0.360665	4	Granulysin	GNLY	0.226877	down	not.sig
P18054	0.00841502	22.419	0.126509	0.361151	43	Polyunsaturated fatty acid lipoxygenase ALOX12	ALOX12	0.227182	up	not.sig
Q8IXB1	0.00736118	19.8561	0.126303	0.361151	7	DnaJ homolog subfamily C member 10	DNAJC10	0.227182	up	not.sig
P50452	-0.00772226	21.2079	0.126451	0.361151	11	Serpin B8	SERPINB8	0.227182	down	not.sig
Q16629	-0.0130677	21.0957	0.126343	0.361151	10	Serine/arginine-rich splicing factor 7	SRSF7	0.227182	down	not.sig
P27169	0.0132849	20.346	0.126711	0.361474	7	Serum paraoxonase/arylesterase 1	PON1	0.227386	up	not.sig
P35858	0.0147793	19.5541	0.127102	0.362142	2	Insulin-like growth factor-binding protein complex acid labile subunit	IGFALS	0.227806	up	not.sig
Q9Y5J7	-0.00974851	21.3065	0.127213	0.362142	5	Mitochondrial import inner membrane translocase subunit Tim9	TIMM9	0.227806	down	not.sig
O75995	-0.0138269	20.5836	0.127179	0.362142	8	SAM and SH3 domain-containing protein 3	SASH3	0.227806	down	not.sig
P18887	-0.0206473	18.284	0.127345	0.362264	2	DNA repair protein XRCC1	XRCC1	0.227883	down	not.sig
Q8TCF1	0.00788846	20.3174	0.127584	0.362535	2	AN1-type zinc finger protein 1	ZFAND1	0.228053	up	not.sig
Q13131	0.00516477	21.1048	0.127618	0.362535	17	5'-AMP-activated protein kinase catalytic subunit alpha-1	PRKAA1	0.228053	up	not.sig
Q96I24	-0.00918849	20.5068	0.127921	0.363143	7	Far upstream element-binding protein 3	FUBP3	0.228435	down	not.sig
Q12800	0.0111666	20.2478	0.128254	0.363317	2	Alpha-globin transcription factor CP2	TFCP2	0.228545	up	not.sig
O75439	0.00906275	19.4514	0.128708	0.363317	4	Mitochondrial-processing peptidase subunit beta	PMPCB	0.228545	up	not.sig
O60502	0.00805127	19.7924	0.128501	0.363317	9	Protein O-GlcNAcase	OGA	0.228545	up	not.sig
Q14155	0.00683972	20.4675	0.129054	0.363317	11	Rho guanine nucleotide exchange factor 7	ARHGEF7	0.228545	up	not.sig
Q9BS26	0.00619106	22.1346	0.128991	0.363317	19	Endoplasmic reticulum resident protein 44	ERP44	0.228545	up	not.sig
P08648	0.00607615	20.7729	0.129045	0.363317	9	Integrin alpha-5	ITGA5	0.228545	up	not.sig
P22234	0.00508624	21.754	0.128782	0.363317	23	Bifunctional phosphoribosylaminoimidazole carboxylase/phosphoribosylaminoimidazole succinocarboxamide synthetase	PAICS	0.228545	up	not.sig
Q13564	0.00470548	20.6822	0.128806	0.363317	15	NEDD8-activating enzyme E1 regulatory subunit	NAE1	0.228545	up	not.sig
P48643	0.00405191	22.5132	0.128698	0.363317	47	T-complex protein 1 subunit epsilon	CCT5	0.228545	up	not.sig
O15357	0.00400517	20.4001	0.128503	0.363317	18	Phosphatidylinositol 3,4,5-trisphosphate 5-phosphatase 2	INPPL1	0.228545	up	not.sig
Q9NZB2	-0.00441863	20.2541	0.128784	0.363317	20	Constitutive coactivator of PPAR-gamma-like protein 1	FAM120A	0.228545	down	not.sig
Q96CP2	-0.0157749	19.8655	0.12894	0.363317	3	FLYWCH family member 2	FLYWCH2	0.228545	down	not.sig
P53680	0.00654803	22.1475	0.129635	0.363931	3	AP-2 complex subunit sigma	AP2S1	0.228931	up	not.sig
Q9Y2H0	0.00610228	20.6889	0.12971	0.363931	7	Disks large-associated protein 4	DLGAP4	0.228931	up	not.sig
Q14161	-0.0073982	19.3954	0.129684	0.363931	14	ARF GTPase-activating protein GIT2	GIT2	0.228931	down	not.sig
Q8N5M9	-0.00873732	20.6376	0.12972	0.363931	3	Protein jagunal homolog 1	JAGN1	0.228931	down	not.sig
P67936	-0.0149527	24.5665	0.129445	0.363931	21	Tropomyosin alpha-4 chain	TPM4	0.228931	down	not.sig
P18440	0.00651025	19.8724	0.129938	0.364291	6	Arylamine N-acetyltransferase 1	NAT1	0.229158	up	not.sig
O14656	0.0151124	19.3182	0.130594	0.365197	4	Torsin-1A	TOR1A	0.229728	up	not.sig
Q8NFF5	0.0100051	19.0073	0.130413	0.365197	5	FAD synthase	FLAD1	0.229728	up	not.sig
P60510	0.00736857	19.9486	0.13062	0.365197	4	Serine/threonine-protein phosphatase 4 catalytic subunit	PPP4C	0.229728	up	not.sig
Q9Y570	0.00530532	20.4607	0.130563	0.365197	14	Protein phosphatase methylesterase 1	PPME1	0.229728	up	not.sig
Q14696	-0.00593232	21.591	0.130899	0.365726	13	LRP chaperone MESD	MESD	0.230061	down	not.sig
Q5TFE4	0.00865794	19.6335	0.131205	0.36594	6	5'-nucleotidase domain-containing protein 1	NT5DC1	0.230195	up	not.sig
Q9UQ35	-0.00704435	20.5283	0.131161	0.36594	12	Serine/arginine repetitive matrix protein 2	SRRM2	0.230195	down	not.sig
Q6QNY0	-0.0098668	21.5143	0.131245	0.36594	3	Biogenesis of lysosome-related organelles complex 1 subunit 3	BLOC1S3	0.230195	down	not.sig
B2RUZ4	0.0149536	22.4897	0.131476	0.366297	2	Small integral membrane protein 1	SMIM1	0.230419	up	not.sig
P19652	0.014411	20.9117	0.131734	0.366297	5	Alpha-1-acid glycoprotein 2	ORM2	0.230419	up	not.sig
P13807	0.00660437	21.0293	0.131619	0.366297	12	Glycogen [starch] synthase, muscle	GYS1	0.230419	up	not.sig
Q9H4A3	-0.00587162	21.0058	0.131704	0.366297	12	Serine/threonine-protein kinase WNK1	WNK1	0.230419	down	not.sig
P49753	0.0134249	18.7009	0.132116	0.366859	3	Acyl-coenzyme A thioesterase 2, mitochondrial	ACOT2	0.230773	up	not.sig
Q13813	-0.0045169	21.2276	0.132076	0.366859	135	Spectrin alpha chain, non-erythrocytic 1	SPTAN1	0.230773	down	not.sig
Q9NZN3	0.0102424	23.1363	0.132508	0.367196	31	EH domain-containing protein 3	EHD3	0.230985	up	not.sig
P09417	0.00456771	21.6394	0.132473	0.367196	12	Dihydropteridine reductase	QDPR	0.230985	up	not.sig
P98175	-0.00898756	20.332	0.132474	0.367196	3	RNA-binding protein 10	RBM10	0.230985	down	not.sig
Q86UF1	0.0103853	22.3492	0.132929	0.367984	3	Tetraspanin-33	TSPAN33	0.231481	up	not.sig
Q01433	0.0053879	21.7237	0.132974	0.367984	38	AMP deaminase 2	AMPD2	0.231481	up	not.sig
Q8TC12	0.008106	21.6514	0.133317	0.368666	19	Retinol dehydrogenase 11	RDH11	0.23191	up	not.sig
O96005	-0.00456262	20.8272	0.133401	0.368666	6	Putative lipid scramblase CLPTM1	CLPTM1	0.23191	down	not.sig
O75915	0.00590047	23.7759	0.133544	0.36881	10	PRA1 family protein 3	ARL6IP5	0.232	up	not.sig
Q9Y6K0	0.00960359	19.0494	0.134035	0.369163	2	Choline/ethanolaminephosphotransferase 1	CEPT1	0.232222	up	not.sig
P50453	0.00546685	22.2974	0.133907	0.369163	29	Serpin B9	SERPINB9	0.232222	up	not.sig
A6NDG6	-0.00651925	19.8875	0.133847	0.369163	10	Glycerol-3-phosphate phosphatase	PGP	0.232222	down	not.sig
Q15311	-0.0243594	19.0918	0.133992	0.369163	2	RalA-binding protein 1	RALBP1	0.232222	down	not.sig
P32321	0.00628417	20.3498	0.134351	0.369783	5	Deoxycytidylate deaminase	DCTD	0.232612	up	not.sig
Q06787	0.0133572	19.0987	0.134681	0.370441	4	Fragile X messenger ribonucleoprotein 1	FMR1	0.233027	up	not.sig
Q69YN4	-0.0280522	18.1696	0.135001	0.371071	2	Protein virilizer homolog	VIRMA	0.233423	down	not.sig
Q5T5C0	0.00688619	20.3024	0.135416	0.371959	26	Syntaxin-binding protein 5	STXBP5	0.233981	up	not.sig
Q6XQN6	0.00836152	21.5012	0.136237	0.373457	20	Nicotinate phosphoribosyltransferase	NAPRT	0.234924	up	not.sig
Q9UBC2	-0.0054306	20.8092	0.13617	0.373457	38	Epidermal growth factor receptor substrate 15-like 1	EPS15L1	0.234924	down	not.sig
O00461	-0.0149306	18.245	0.136186	0.373457	3	Golgi integral membrane protein 4	GOLIM4	0.234924	down	not.sig
P08237	0.00859926	20.1026	0.136605	0.373825	10	ATP-dependent 6-phosphofructokinase, muscle type	PFKM	0.235155	up	not.sig
P48047	0.00401965	22.9857	0.136648	0.373825	13	ATP synthase subunit O, mitochondrial	ATP5PO	0.235155	up	not.sig
Q9BWF3	-0.00686532	20.2051	0.136738	0.373825	7	RNA-binding protein 4	RBM4	0.235155	down	not.sig
Q9UNZ5	-0.01462	22.34	0.136526	0.373825	2	Leydig cell tumor 10 kDa protein homolog	C19orf53	0.235155	down	not.sig
Q96CW1	0.00425639	22.0046	0.137014	0.374326	17	AP-2 complex subunit mu	AP2M1	0.23547	up	not.sig
O60610	0.00636863	21.5907	0.137327	0.37493	90	Protein diaphanous homolog 1	DIAPH1	0.23585	up	not.sig
Q66K14	0.00508237	20.2582	0.137921	0.3763	11	TBC1 domain family member 9B	TBC1D9B	0.236712	up	not.sig
O76096	0.0255991	19.5662	0.138122	0.376596	3	Cystatin-F	CST7	0.236898	up	not.sig
O14787	0.00649093	20.3882	0.138398	0.377095	10	Transportin-2	TNPO2	0.237212	up	not.sig
Q96FV2	0.00963107	20.2605	0.138659	0.377554	2	Secernin-2	SCRN2	0.237501	up	not.sig
Q96GG9	0.0058083	20.8415	0.139247	0.378647	8	DCN1-like protein 1	DCUN1D1	0.238188	up	not.sig
Q02161	-0.0236969	20.7415	0.139189	0.378647	2	Blood group Rh(D) polypeptide	RHD	0.238188	down	not.sig
P14625	0.00423999	22.7045	0.139859	0.379803	61	Endoplasmin	HSP90B1	0.238915	up	not.sig
P78344	0.00349479	21.4116	0.139785	0.379803	27	Eukaryotic translation initiation factor 4 gamma 2	EIF4G2	0.238915	up	not.sig
Q53H12	0.00662958	21.1865	0.140213	0.380513	10	Acylglycerol kinase, mitochondrial	AGK	0.239362	up	not.sig
Q8NFW8	0.00914339	19.8058	0.140595	0.381295	8	N-acylneuraminate cytidylyltransferase	CMAS	0.239854	up	not.sig
O15439	0.00874896	20.4435	0.140936	0.38148	24	ATP-binding cassette sub-family C member 4	ABCC4	0.239971	up	not.sig
Q9GZT3	0.00779077	21.2124	0.140783	0.38148	4	SRA stem-loop-interacting RNA-binding protein, mitochondrial	SLIRP	0.239971	up	not.sig
Q92696	0.00495146	20.0624	0.140945	0.38148	13	Geranylgeranyl transferase type-2 subunit alpha	RABGGTA	0.239971	up	not.sig
Q9Y333	0.00651654	21.3552	0.141178	0.381857	5	U6 snRNA-associated Sm-like protein LSm2	LSM2	0.240208	up	not.sig
P35237	0.00525761	21.6017	0.141349	0.382064	27	Serpin B6	SERPINB6	0.240338	up	not.sig
Q8IZH2	0.0141024	20.7068	0.141554	0.382107	3	5'-3' exoribonuclease 1	XRN1	0.240365	up	not.sig
Q96MK2	0.00620809	20.3757	0.141646	0.382107	12	RIPOR family member 3	RIPOR3	0.240365	up	not.sig
Q8IUR0	0.00502345	20.5817	0.141549	0.382107	6	Trafficking protein particle complex subunit 5	TRAPPC5	0.240365	up	not.sig
P22681	0.00407913	20.2882	0.142004	0.382698	14	E3 ubiquitin-protein ligase CBL	CBL	0.240737	up	not.sig
Q9NS28	-0.0075104	22.4043	0.142054	0.382698	11	Regulator of G-protein signaling 18	RGS18	0.240737	down	not.sig
Q15637	-0.00974568	21.1884	0.142372	0.383301	10	Splicing factor 1	SF1	0.241116	down	not.sig
Q9UKM9	-0.00877598	21.7437	0.142515	0.383433	13	RNA-binding protein Raly	RALY	0.241199	down	not.sig
Q9NQG7	0.00893716	19.3924	0.14276	0.383584	3	BLOC-3 complex member HPS4	HPS4	0.241294	up	not.sig
P35236	0.00504048	20.7961	0.142728	0.383584	6	Tyrosine-protein phosphatase non-receptor type 7	PTPN7	0.241294	up	not.sig
P04233	-0.0111165	20.7393	0.143007	0.383996	11	HLA class II histocompatibility antigen gamma chain	CD74	0.241553	down	not.sig
P23229	0.00736083	22.9484	0.143294	0.384325	45	Integrin alpha-6	ITGA6	0.24176	up	not.sig
Q8NG06	0.00709456	21.9058	0.143319	0.384325	19	E3 ubiquitin-protein ligase TRIM58	TRIM58	0.24176	up	not.sig
O43815	0.00352134	21.0397	0.143651	0.384962	23	Striatin	STRN	0.242161	up	not.sig
Q13123	-0.0127353	19.4935	0.144103	0.38592	5	Protein Red	IK	0.242763	down	not.sig
Q9UPU5	0.00477639	19.8692	0.144717	0.387309	29	Ubiquitin carboxyl-terminal hydrolase 24	USP24	0.243637	up	not.sig
P12931	0.00840477	22.7043	0.145064	0.387982	22	Proto-oncogene tyrosine-protein kinase Src	SRC	0.244061	up	not.sig
Q9NQP4	-0.00885244	22.7141	0.145355	0.388504	3	Prefoldin subunit 4	PFDN4	0.244389	down	not.sig
Q9H1Z4	0.0102672	19.8911	0.146038	0.389205	4	WD repeat-containing protein 13	WDR13	0.24483	up	not.sig
Q6PCE3	0.00742561	20.2937	0.145955	0.389205	16	Glucose 1,6-bisphosphate synthase	PGM2L1	0.24483	up	not.sig
Q9UQN3	-0.00918753	21.483	0.145812	0.389205	2	Charged multivesicular body protein 2b	CHMP2B	0.24483	down	not.sig
Q96SZ5	-0.0120785	19.7996	0.146071	0.389205	6	2-aminoethanethiol dioxygenase	ADO	0.24483	down	not.sig
Q92686	-0.016035	24.7453	0.146095	0.389205	3	Neurogranin	NRGN	0.24483	down	not.sig
Q969G3	-0.00909929	20.1278	0.146402	0.389768	4	SWI/SNF-related matrix-associated actin-dependent regulator of chromatin subfamily E member 1	SMARCE1	0.245184	down	not.sig
P82933	0.00874889	19.4337	0.14706	0.390259	3	28S ribosomal protein S9, mitochondrial	MRPS9	0.245493	up	not.sig
P86790	0.00816028	20.4624	0.146792	0.390259	4	Vacuolar fusion protein CCZ1 homolog B	CCZ1B	0.245493	up	not.sig
O95674	0.00761477	21.8832	0.147448	0.390259	7	Phosphatidate cytidylyltransferase 2	CDS2	0.245493	up	not.sig
P36957	0.00380554	22.7747	0.146995	0.390259	10	Dihydrolipoyllysine-residue succinyltransferase component of 2-oxoglutarate dehydrogenase complex, mitochondrial	DLST	0.245493	up	not.sig
Q13492	-0.00574719	20.5321	0.14745	0.390259	14	Phosphatidylinositol-binding clathrin assembly protein	PICALM	0.245493	down	not.sig
Q6WCQ1	-0.00650029	20.419	0.14696	0.390259	18	Myosin phosphatase Rho-interacting protein	MPRIP	0.245493	down	not.sig
Q7Z2K6	-0.00739451	20.7377	0.147346	0.390259	5	Endoplasmic reticulum metallopeptidase 1	ERMP1	0.245493	down	not.sig
Q9BRR9	-0.00785048	20.1974	0.147375	0.390259	8	Rho GTPase-activating protein 9	ARHGAP9	0.245493	down	not.sig
Q96AQ6	-0.0129415	19.0428	0.147174	0.390259	4	Pre-B-cell leukemia transcription factor-interacting protein 1	PBXIP1	0.245493	down	not.sig
Q9NZN5	-0.00887449	19.9229	0.14792	0.391248	10	Rho guanine nucleotide exchange factor 12	ARHGEF12	0.246115	down	not.sig
Q8TEA8	-0.00915096	21.7202	0.148245	0.391852	8	D-aminoacyl-tRNA deacylase 1	DTD1	0.246495	down	not.sig
Q9GZN8	0.00834484	21.567	0.148616	0.392391	4	Adipose-secreted signaling protein	ADISSP	0.246834	up	not.sig
Q8N3D4	-0.00809272	19.8849	0.148642	0.392391	11	EH domain-binding protein 1-like protein 1	EHBP1L1	0.246834	down	not.sig
P09382	0.0107647	22.5161	0.14909	0.393319	11	Galectin-1	LGALS1	0.247418	up	not.sig
Q9UFW8	-0.0104974	20.2191	0.149303	0.393626	3	CGG triplet repeat-binding protein 1	CGGBP1	0.247611	down	not.sig
Q8IZ07	0.00526124	20.778	0.149786	0.394616	6	Ankyrin repeat domain-containing protein 13A	ANKRD13A	0.248234	up	not.sig
Q9H4Z3	-0.0124906	20.2006	0.149897	0.394616	2	mRNA (2'-O-methyladenosine-N(6)-)-methyltransferase	PCIF1	0.248234	down	not.sig
Q96S66	-0.0174543	18.778	0.14997	0.394616	3	Chloride channel CLIC-like protein 1	CLCC1	0.248234	down	not.sig
P23469	-0.0135405	19.3974	0.150243	0.39508	3	Receptor-type tyrosine-protein phosphatase epsilon	PTPRE	0.248526	down	not.sig
P11279	0.00524141	23.1819	0.150497	0.395236	5	Lysosome-associated membrane glycoprotein 1	LAMP1	0.248624	up	not.sig
P19634	-0.00824744	21.1994	0.150431	0.395236	7	Sodium/hydrogen exchanger 1	SLC9A1	0.248624	down	not.sig
Q07866	0.00383708	21.6025	0.150794	0.395762	19	Kinesin light chain 1	KLC1	0.248955	up	not.sig
O75954	0.00966323	20.0799	0.150906	0.3958	4	Tetraspanin-9	TSPAN9	0.248979	up	not.sig
P06132	0.00886505	21.4013	0.151098	0.396048	15	Uroporphyrinogen decarboxylase	UROD	0.249134	up	not.sig
P08133	0.0130411	23.2348	0.151671	0.396536	61	Annexin A6	ANXA6	0.249441	up	not.sig
P60903	0.0095173	22.183	0.151552	0.396536	5	Protein S100-A10	S100A10	0.249441	up	not.sig
Q15126	0.00744725	21.5231	0.151572	0.396536	12	Phosphomevalonate kinase	PMVK	0.249441	up	not.sig
Q9UK41	0.00498578	20.9789	0.151674	0.396536	10	Vacuolar protein sorting-associated protein 28 homolog	VPS28	0.249441	up	not.sig
P26583	-0.014749	22.727	0.151873	0.396547	13	High mobility group protein B2	HMGB2	0.249448	down	not.sig
P19388	-0.0164569	19.4379	0.151784	0.396547	6	DNA-directed RNA polymerases I, II, and III subunit RPABC1	POLR2E	0.249448	down	not.sig
Q86WI1	0.0104071	20.0958	0.1526	0.397748	46	Fibrocystin-L	PKHD1L1	0.250204	up	not.sig
Q99986	-0.0089789	20.3533	0.152627	0.397748	6	Serine/threonine-protein kinase VRK1	VRK1	0.250204	down	not.sig
Q92506	-0.0164819	19.4052	0.152456	0.397748	3	(3R)-3-hydroxyacyl-CoA dehydrogenase	HSD17B8	0.250204	down	not.sig
P22830	0.00623908	20.2087	0.152996	0.397999	9	Ferrochelatase, mitochondrial	FECH	0.250362	up	not.sig
Q96K17	-0.00695231	21.1161	0.153016	0.397999	6	Transcription factor BTF3 homolog 4	BTF3L4	0.250362	down	not.sig
Q9NUL5	-0.0125672	18.0912	0.152912	0.397999	4	Shiftless antiviral inhibitor of ribosomal frameshifting protein	SHFL	0.250362	down	not.sig
P49589	0.00390717	20.4654	0.153309	0.398357	22	Cysteine--tRNA ligase, cytoplasmic	CARS1	0.250587	up	not.sig
Q9Y5K6	-0.00624312	21.1564	0.15335	0.398357	19	CD2-associated protein	CD2AP	0.250587	down	not.sig
O15084	0.00921345	19.6443	0.153702	0.398763	6	Serine/threonine-protein phosphatase 6 regulatory ankyrin repeat subunit A	ANKRD28	0.250842	up	not.sig
P13612	-0.0178525	18.9375	0.153702	0.398763	2	Integrin alpha-4	ITGA4	0.250842	down	not.sig
Q9Y263	0.00360946	20.0647	0.154073	0.399019	24	Phospholipase A-2-activating protein	PLAA	0.251003	up	not.sig
Q9UJY5	-0.00584206	20.729	0.153905	0.399019	7	ADP-ribosylation factor-binding protein GGA1	GGA1	0.251003	down	not.sig
Q96FS4	-0.00835504	19.9687	0.154095	0.399019	8	Signal-induced proliferation-associated protein 1	SIPA1	0.251003	down	not.sig
P49662	0.0105756	19.1835	0.154659	0.399463	6	Caspase-4	CASP4	0.251282	up	not.sig
Q96SW2	0.00666378	20.7314	0.154414	0.399463	4	Protein cereblon	CRBN	0.251282	up	not.sig
Q9H832	0.00548417	21.6956	0.154623	0.399463	5	Ubiquitin-conjugating enzyme E2 Z	UBE2Z	0.251282	up	not.sig
P62266	-0.0135669	22.4645	0.154576	0.399463	6	40S ribosomal protein S23	RPS23	0.251282	down	not.sig
Q99570	0.00751951	20.0618	0.15538	0.400907	3	Phosphoinositide 3-kinase regulatory subunit 4	PIK3R4	0.252191	up	not.sig
P23919	0.00404566	21.3056	0.155416	0.400907	9	Thymidylate kinase	DTYMK	0.252191	up	not.sig
Q96LJ7	0.0120302	19.6543	0.155891	0.401825	2	Dehydrogenase/reductase SDR family member 1	DHRS1	0.252768	up	not.sig
P02775	0.00879234	25.2063	0.156083	0.401825	13	Platelet basic protein	PPBP	0.252768	up	not.sig
O95573	0.00556976	19.5322	0.15606	0.401825	10	Fatty acid CoA ligase Acsl3	ACSL3	0.252768	up	not.sig
Q9ULH1	0.00382169	21.2524	0.156255	0.401825	32	Arf-GAP with SH3 domain, ANK repeat and PH domain-containing protein 1	ASAP1	0.252768	up	not.sig
Q9Y6A4	-0.0145391	19.0755	0.156265	0.401825	3	Cilia- and flagella-associated protein 20	CFAP20	0.252768	down	not.sig
P48449	0.00775112	20.8302	0.156698	0.402676	12	Lanosterol synthase	LSS	0.253304	up	not.sig
Q96G03	0.00396778	22.0249	0.156794	0.402676	36	Phosphopentomutase	PGM2	0.253304	up	not.sig
Q9NRW1	0.00780587	22.3077	0.156901	0.402696	10	Ras-related protein Rab-6B	RAB6B	0.253316	up	not.sig
P53582	0.00687523	21.0945	0.157116	0.402993	12	Methionine aminopeptidase 1	METAP1	0.253503	up	not.sig
P17152	0.00584001	20.7164	0.157242	0.403062	2	Transmembrane protein 11, mitochondrial	TMEM11	0.253546	up	not.sig
Q9Y450	0.00651917	20.2255	0.157592	0.403649	5	HBS1-like protein	HBS1L	0.253916	up	not.sig
Q92544	0.00642715	19.9992	0.157669	0.403649	4	Transmembrane 9 superfamily member 4	TM9SF4	0.253916	up	not.sig
P11142	0.0033793	24.2871	0.157985	0.404204	42	Heat shock cognate 71 kDa protein	HSPA8	0.254265	up	not.sig
Q6PL24	0.00616156	21.2545	0.158165	0.404408	6	Protein TMED8	TMED8	0.254393	up	not.sig
O75298	0.00674918	21.5085	0.15838	0.404449	6	Reticulon-2	RTN2	0.254419	up	not.sig
Q13232	0.00538212	19.9403	0.158333	0.404449	5	Nucleoside diphosphate kinase 3	NME3	0.254419	up	not.sig
Q9UNZ2	-0.0061741	21.956	0.158602	0.404764	17	NSFL1 cofactor p47	NSFL1C	0.254617	down	not.sig
O95249	-0.00735476	19.188	0.158864	0.405177	5	Golgi SNAP receptor complex member 1	GOSR1	0.254877	down	not.sig
P19878	-0.00828047	21.1891	0.158995	0.405257	18	Neutrophil cytosol factor 2	NCF2	0.254927	down	not.sig
P82650	-0.00874327	19.779	0.159256	0.40567	4	28S ribosomal protein S22, mitochondrial	MRPS22	0.255187	down	not.sig
P30626	0.0075335	21.9197	0.160618	0.40866	13	Sorcin	SRI	0.257068	up	not.sig
P07902	0.00484239	20.1212	0.160731	0.40866	8	Galactose-1-phosphate uridylyltransferase	GALT	0.257068	up	not.sig
Q9NRV9	-0.00840056	21.345	0.160635	0.40866	6	Heme-binding protein 1	HEBP1	0.257068	down	not.sig
Q14980	-0.00780918	20.6095	0.160871	0.408758	63	Nuclear mitotic apparatus protein 1	NUMA1	0.25713	down	not.sig
P49327	0.00460902	21.4594	0.161238	0.409436	96	Fatty acid synthase	FASN	0.257556	up	not.sig
Q14376	0.00930342	19.0438	0.161572	0.410028	4	UDP-glucose 4-epimerase	GALE	0.257929	up	not.sig
Q9H299	-0.00792147	22.8913	0.161737	0.410191	10	SH3 domain-binding glutamic acid-rich-like protein 3	SH3BGRL3	0.258031	down	not.sig
P04083	0.0117464	23.1477	0.162	0.410346	32	Annexin A1	ANXA1	0.258129	up	not.sig
P51648	0.00632916	20.1649	0.161941	0.410346	6	Aldehyde dehydrogenase family 3 member A2	ALDH3A2	0.258129	up	not.sig
Q6ZU35	-0.0121281	19.2158	0.162446	0.411219	31	Capping protein-inhibiting regulator of actin dynamics	CRACD	0.258678	down	not.sig
Q9Y5S1	0.00933213	20.1023	0.163412	0.413331	3	Transient receptor potential cation channel subfamily V member 2	TRPV2	0.260006	up	not.sig
Q16595	0.00776605	20.7384	0.163511	0.413331	5	Frataxin, mitochondrial	FXN	0.260006	up	not.sig
P07384	0.0062119	23.3707	0.163686	0.413331	51	Calpain-1 catalytic subunit	CAPN1	0.260006	up	not.sig
Q5VTU8	-0.0119243	21.4455	0.163646	0.413331	2	ATP synthase subunit epsilon-like protein, mitochondrial	ATP5F1EP2	0.260006	down	not.sig
Q16891	0.00398579	21.6213	0.164048	0.413474	42	MICOS complex subunit MIC60	IMMT	0.260096	up	not.sig
Q92804	-0.0122178	20.8591	0.163883	0.413474	7	TATA-binding protein-associated factor 2N	TAF15	0.260096	down	not.sig
Q9NRD1	-0.025479	17.3535	0.164027	0.413474	2	F-box only protein 6	FBXO6	0.260096	down	not.sig
P42785	0.00818501	21.3048	0.165147	0.415986	8	Lysosomal Pro-X carboxypeptidase	PRCP	0.261677	up	not.sig
P12235	0.00817363	19.5579	0.165512	0.416391	3	ADP/ATP translocase 1	SLC25A4	0.261931	up	not.sig
Q96DB5	0.00564032	20.6813	0.165497	0.416391	6	Regulator of microtubule dynamics protein 1	RMDN1	0.261931	up	not.sig
Q8IXI1	0.00731661	19.3507	0.166078	0.416782	6	Mitochondrial Rho GTPase 2	RHOT2	0.262177	up	not.sig
Q4KMQ2	0.00624822	21.1281	0.165952	0.416782	29	Anoctamin-6	ANO6	0.262177	up	not.sig
Q9NTX5	0.00555903	21.486	0.166009	0.416782	9	Ethylmalonyl-CoA decarboxylase	ECHDC1	0.262177	up	not.sig
Q8IV08	-0.00863216	20.4752	0.16594	0.416782	2	5'-3' exonuclease PLD3	PLD3	0.262177	down	not.sig
P53814	-0.00872057	20.3525	0.166362	0.417239	19	Smoothelin	SMTN	0.262465	down	not.sig
P32119	-0.0177036	24.2289	0.166499	0.417324	15	Peroxiredoxin-2	PRDX2	0.262518	down	not.sig
Q86X10	0.00988577	18.3284	0.167121	0.418366	3	Ral GTPase-activating protein subunit beta	RALGAPB	0.263174	up	not.sig
P98172	0.00611044	20.9242	0.167223	0.418366	10	Ephrin-B1	EFNB1	0.263174	up	not.sig
O95445	-0.0237564	18.5279	0.167103	0.418366	2	Apolipoprotein M	APOM	0.263174	down	not.sig
Q14624	0.0105996	20.4257	0.167486	0.418768	17	Inter-alpha-trypsin inhibitor heavy chain H4	ITIH4	0.263426	up	not.sig
P19827	0.0149613	19.7807	0.168038	0.419115	15	Inter-alpha-trypsin inhibitor heavy chain H1	ITIH1	0.263645	up	not.sig
Q05193	0.00705279	20.8661	0.167924	0.419115	20	Dynamin-1	DNM1	0.263645	up	not.sig
Q9H2K8	-0.00518774	20.7629	0.167977	0.419115	28	Serine/threonine-protein kinase TAO3	TAOK3	0.263645	down	not.sig
Q9H425	-0.0105099	20.3723	0.167871	0.419115	12	Uncharacterized protein C1orf198	C1orf198	0.263645	down	not.sig
O43741	0.0105501	19.751	0.168667	0.419319	3	5'-AMP-activated protein kinase subunit beta-2	PRKAB2	0.263773	up	not.sig
Q15084	0.0050014	22.978	0.168917	0.419319	24	Protein disulfide-isomerase A6	PDIA6	0.263773	up	not.sig
Q96CN7	0.00495097	21.5587	0.168561	0.419319	12	Isochorismatase domain-containing protein 1	ISOC1	0.263773	up	not.sig
Q8NCE2	0.00459878	19.6795	0.168974	0.419319	7	Myotubularin-related protein 14	MTMR14	0.263773	up	not.sig
P09622	0.00441966	22.465	0.168973	0.419319	18	Dihydrolipoyl dehydrogenase, mitochondrial	DLD	0.263773	up	not.sig
P06730	0.00412524	22.065	0.168583	0.419319	9	Eukaryotic translation initiation factor 4E	EIF4E	0.263773	up	not.sig
Q5M8T2	-0.0148428	19.4179	0.168711	0.419319	2	Solute carrier family 35 member D3	SLC35D3	0.263773	down	not.sig
P62899	-0.0169164	21.5655	0.168694	0.419319	6	60S ribosomal protein L31	RPL31	0.263773	down	not.sig
Q14978	-0.019738	18.2205	0.169047	0.419319	4	Nucleolar and coiled-body phosphoprotein 1	NOLC1	0.263773	down	not.sig
Q8WUW1	-0.00765276	21.9277	0.169259	0.419588	8	Protein BRICK1	BRK1	0.263942	down	not.sig
P80511	-0.019421	20.7252	0.169491	0.419908	9	Protein S100-A12	S100A12	0.264144	down	not.sig
Q15041	0.00923871	21.2383	0.169912	0.420289	5	ADP-ribosylation factor-like protein 6-interacting protein 1	ARL6IP1	0.264383	up	not.sig
Q9BSH5	0.00563946	20.7531	0.169955	0.420289	6	Haloacid dehalogenase-like hydrolase domain-containing protein 3	HDHD3	0.264383	up	not.sig
P29353	-0.0148428	19.9498	0.169886	0.420289	3	SHC-transforming protein 1	SHC1	0.264383	down	not.sig
Q99653	0.00641837	20.9335	0.170192	0.42062	7	Calcineurin B homologous protein 1	CHP1	0.264592	up	not.sig
Q6UW02	0.00501312	20.8642	0.170367	0.420798	9	Cytochrome P450 20A1	CYP20A1	0.264704	up	not.sig
P37198	-0.00951684	20.2014	0.170572	0.421047	5	Nuclear pore glycoprotein p62	NUP62	0.26486	down	not.sig
P16083	0.0118102	21.3096	0.17085	0.421295	6	Ribosyldihydronicotinamide dehydrogenase [quinone]	NQO2	0.265016	up	not.sig
Q9UGM6	0.0116486	19.9637	0.170879	0.421295	2	Tryptophan--tRNA ligase, mitochondrial	WARS2	0.265016	up	not.sig
P17812	0.0044699	20.8896	0.17165	0.422939	14	CTP synthase 1	CTPS1	0.26605	up	not.sig
O43516	-0.00905914	22.1491	0.171879	0.423247	16	WAS/WASL-interacting protein family member 1	WIPF1	0.266244	down	not.sig
Q93099	0.0130816	19.2124	0.172932	0.425409	2	Homogentisate 1,2-dioxygenase	HGD	0.267604	up	not.sig
O75368	-0.00772263	22.2928	0.172966	0.425409	12	Adapter SH3BGRL	SH3BGRL	0.267604	down	not.sig
Q9Y210	0.00599012	20.5245	0.173976	0.427634	12	Short transient receptor potential channel 6	TRPC6	0.269004	up	not.sig
P55212	0.00586714	21.0861	0.174164	0.427837	9	Caspase-6	CASP6	0.269131	up	not.sig
P05387	-0.0106355	23.4124	0.17433	0.427987	7	60S acidic ribosomal protein P2	RPLP2	0.269226	down	not.sig
Q9UMX0	-0.00736358	20.7066	0.174577	0.428245	7	Ubiquilin-1	UBQLN1	0.269388	down	not.sig
Q13263	-0.00771853	20.826	0.174646	0.428245	28	Transcription intermediary factor 1-beta	TRIM28	0.269388	down	not.sig
P62304	0.00806482	21.3704	0.174898	0.428352	3	Small nuclear ribonucleoprotein E	SNRPE	0.269456	up	not.sig
O95777	-0.00770672	21.8614	0.175005	0.428352	5	U6 snRNA-associated Sm-like protein LSm8	LSM8	0.269456	down	not.sig
Q9NUQ2	-0.010722	18.9459	0.174975	0.428352	2	1-acyl-sn-glycerol-3-phosphate acyltransferase epsilon	AGPAT5	0.269456	down	not.sig
Q9HA64	-0.00639553	21.3407	0.175917	0.430324	7	Ketosamine-3-kinase	FN3KRP	0.270696	down	not.sig
Q9UIL1	-0.0125622	19.292	0.176399	0.431246	2	Short coiled-coil protein	SCOC	0.271276	down	not.sig
Q9H9J2	0.0118571	18.8188	0.17657	0.431344	2	39S ribosomal protein L44, mitochondrial	MRPL44	0.271338	up	not.sig
Q92558	0.0103603	19.1184	0.176652	0.431344	6	Actin-binding protein WASF1	WASF1	0.271338	up	not.sig
Q00722	0.00459887	20.4617	0.177002	0.431939	28	1-phosphatidylinositol 4,5-bisphosphate phosphodiesterase beta-2	PLCB2	0.271712	up	not.sig
P51808	0.0176798	20.0949	0.177149	0.432012	2	Dynein light chain Tctex-type 3	DYNLT3	0.271757	up	not.sig
P14222	0.0138927	21.7976	0.177246	0.432012	17	Perforin-1	PRF1	0.271757	up	not.sig
P20742	0.0111867	19.6233	0.177668	0.432012	16	Pregnancy zone protein	PZP	0.271757	up	not.sig
O43169	0.00461904	22.1624	0.177437	0.432012	7	Cytochrome b5 type B	CYB5B	0.271757	up	not.sig
Q9NTK5	0.00376618	22.0547	0.177571	0.432012	22	Obg-like ATPase 1	OLA1	0.271757	up	not.sig
Q9Y3Y2	-0.012715	20.5004	0.177649	0.432012	6	Chromatin target of PRMT1 protein	CHTOP	0.271757	down	not.sig
O95155	0.0119193	19.1882	0.179463	0.432241	3	Ubiquitin conjugation factor E4 B	UBE4B	0.271902	up	not.sig
Q9NXR1	0.0111927	19.8631	0.178733	0.432241	2	Nuclear distribution protein nudE homolog 1	NDE1	0.271902	up	not.sig
Q8N3U4	0.00941499	19.12	0.178528	0.432241	7	Cohesin subunit SA-2	STAG2	0.271902	up	not.sig
Q01813	0.00934871	22.0102	0.178419	0.432241	40	ATP-dependent 6-phosphofructokinase, platelet type	PFKP	0.271902	up	not.sig
Q9BZW5	0.00831272	20.0595	0.178679	0.432241	2	Transmembrane 6 superfamily member 1	TM6SF1	0.271902	up	not.sig
P35580	0.0075609	20.2987	0.178912	0.432241	6	Myosin-10	MYH10	0.271902	up	not.sig
Q9P015	0.00755288	20.0795	0.179432	0.432241	2	39S ribosomal protein L15, mitochondrial	MRPL15	0.271902	up	not.sig
Q96I15	0.00619933	22.2226	0.179214	0.432241	6	Selenocysteine lyase	SCLY	0.271902	up	not.sig
Q86VN1	0.00567635	20.5982	0.179196	0.432241	4	Vacuolar protein-sorting-associated protein 36	VPS36	0.271902	up	not.sig
Q7L7X3	0.00555672	20.3709	0.179069	0.432241	24	Serine/threonine-protein kinase TAO1	TAOK1	0.271902	up	not.sig
P30086	0.00554425	23.6468	0.178122	0.432241	13	Phosphatidylethanolamine-binding protein 1	PEBP1	0.271902	up	not.sig
Q96RF0	0.00411127	20.7514	0.178254	0.432241	8	Sorting nexin-18	SNX18	0.271902	up	not.sig
P43405	0.00407984	22.2078	0.178511	0.432241	36	Tyrosine-protein kinase SYK	SYK	0.271902	up	not.sig
Q5JSP0	0.00366413	20.6091	0.178896	0.432241	17	FYVE, RhoGEF and PH domain-containing protein 3	FGD3	0.271902	up	not.sig
P46783	-0.0133053	20.1285	0.179455	0.432241	11	40S ribosomal protein S10	RPS10	0.271902	down	not.sig
P61244	-0.0193904	19.1534	0.179351	0.432241	5	Protein max	MAX	0.271902	down	not.sig
P29622	0.00963835	19.0096	0.179728	0.432292	4	Kallistatin	SERPINA4	0.271934	up	not.sig
P26572	0.00698574	20.0607	0.180015	0.432292	3	Alpha-1,3-mannosyl-glycoprotein 2-beta-N-acetylglucosaminyltransferase	MGAT1	0.271934	up	not.sig
Q02880	0.00659174	20.3033	0.179777	0.432292	22	DNA topoisomerase 2-beta	TOP2B	0.271934	up	not.sig
Q8WVJ2	-0.0104031	20.2185	0.179945	0.432292	5	NudC domain-containing protein 2	NUDCD2	0.271934	down	not.sig
P78324	-0.0127193	18.1185	0.179843	0.432292	2	Tyrosine-protein phosphatase non-receptor type substrate 1	SIRPA	0.271934	down	not.sig
P00403	0.00495923	23.4406	0.180142	0.432342	8	Cytochrome c oxidase subunit 2	MT-CO2	0.271965	up	not.sig
Q0VDF9	0.0078488	19.356	0.18085	0.433257	2	Heat shock 70 kDa protein 14	HSPA14	0.272541	up	not.sig
Q15813	0.00684917	19.9753	0.18095	0.433257	7	Tubulin-specific chaperone E	TBCE	0.272541	up	not.sig
Q9H2U2	0.00433776	22.0354	0.180917	0.433257	12	Inorganic pyrophosphatase 2, mitochondrial	PPA2	0.272541	up	not.sig
P62753	-0.00937137	20.5148	0.180929	0.433257	9	40S ribosomal protein S6	RPS6	0.272541	down	not.sig
Q13098	0.00420471	21.2122	0.181112	0.433363	16	COP9 signalosome complex subunit 1	GPS1	0.272608	up	not.sig
Q9NRF9	-0.0109326	19.3648	0.181207	0.433363	3	DNA polymerase epsilon subunit 3	POLE3	0.272608	down	not.sig
Q15661	0.0145482	20.2912	0.181446	0.43368	2	Tryptase alpha/beta-1	TPSAB1	0.272807	up	not.sig
P61586	-0.0147247	21.9729	0.182324	0.435522	7	Transforming protein RhoA	RHOA	0.273966	down	not.sig
P30050	0.00882174	21.8072	0.18248	0.435639	6	60S ribosomal protein L12	RPL12	0.274039	up	not.sig
Q15120	0.00499289	19.9231	0.182808	0.436167	9	[Pyruvate dehydrogenase (acetyl-transferring)] kinase isozyme 3, mitochondrial	PDK3	0.274371	up	not.sig
O75154	0.00773835	20.766	0.183113	0.436637	6	Rab11 family-interacting protein 3	RAB11FIP3	0.274667	up	not.sig
P78537	0.0104813	20.343	0.183965	0.436876	4	Biogenesis of lysosome-related organelles complex 1 subunit 1	BLOC1S1	0.274817	up	not.sig
Q9UHL4	0.00805026	21.0251	0.183447	0.436876	18	Dipeptidyl peptidase 2	DPP7	0.274817	up	not.sig
Q9BSJ2	0.00745469	20.6776	0.183928	0.436876	5	Gamma-tubulin complex component 2	TUBGCP2	0.274817	up	not.sig
Q9Y2I8	0.00473949	21.0625	0.183845	0.436876	10	WD repeat-containing protein 37	WDR37	0.274817	up	not.sig
Q14974	0.00384336	21.7782	0.183651	0.436876	41	Importin subunit beta-1	KPNB1	0.274817	up	not.sig
Q03188	-0.00883545	19.6286	0.183382	0.436876	3	Centromere protein C	CENPC	0.274817	down	not.sig
O75170	-0.0101848	18.7781	0.183698	0.436876	2	Serine/threonine-protein phosphatase 6 regulatory subunit 2	PPP6R2	0.274817	down	not.sig
P08567	0.0076884	22.6592	0.18411	0.436965	34	Pleckstrin	PLEK	0.274873	up	not.sig
P02730	-0.0212594	21.8461	0.184347	0.437273	40	Band 3 anion transport protein	SLC4A1	0.275067	down	not.sig
Q9NY65	0.00553414	22.7877	0.184487	0.43735	13	Tubulin alpha-8 chain	TUBA8	0.275116	up	not.sig
P52788	0.00533678	20.7849	0.184889	0.438047	13	Spermine synthase	SMS	0.275554	up	not.sig
P0CG39	0.0440594	20.1762	0.185437	0.438836	2	POTE ankyrin domain family member J	POTEJ	0.27605	up	not.sig
Q9H4I3	0.0160487	17.7139	0.185365	0.438836	3	TraB domain-containing protein	TRABD	0.27605	up	not.sig
Q6PHR2	0.0130567	19.661	0.185678	0.439149	2	Serine/threonine-protein kinase ULK3	ULK3	0.276247	up	not.sig
Q9NTJ4	0.00825952	19.4208	0.186572	0.440753	14	Alpha-mannosidase 2C1	MAN2C1	0.277256	up	not.sig
P55268	-0.0152869	18.1893	0.186491	0.440753	2	Laminin subunit beta-2	LAMB2	0.277256	down	not.sig
Q96CS3	0.00634198	19.6802	0.186769	0.440962	5	FAS-associated factor 2	FAF2	0.277387	up	not.sig
Q9Y5P4	0.00476979	19.563	0.186885	0.440979	11	Ceramide transfer protein	CERT1	0.277398	up	not.sig
Q9UKW4	0.00787992	19.4781	0.187095	0.441218	6	Guanine nucleotide exchange factor VAV3	VAV3	0.277549	up	not.sig
Q92835	0.00520322	21.0043	0.187361	0.44159	33	Phosphatidylinositol 3,4,5-trisphosphate 5-phosphatase 1	INPP5D	0.277783	up	not.sig
P10646	-0.00889858	20.5551	0.187771	0.4423	4	Tissue factor pathway inhibitor	TFPI	0.278229	down	not.sig
Q9H6Z4	-0.00763283	19.6917	0.188332	0.443364	7	Ran-binding protein 3	RANBP3	0.278899	down	not.sig
P35658	-0.00713824	19.5666	0.188615	0.443774	6	Nuclear pore complex protein Nup214	NUP214	0.279157	down	not.sig
Q9UHA4	0.00542034	22.2597	0.188728	0.443784	6	Ragulator complex protein LAMTOR3	LAMTOR3	0.279163	up	not.sig
Q8NBS9	0.00442663	22.2011	0.189491	0.445274	18	Thioredoxin domain-containing protein 5	TXNDC5	0.2801	up	not.sig
Q8N1G4	0.00343734	21.2793	0.189663	0.445274	20	Leucine-rich repeat-containing protein 47	LRRC47	0.2801	up	not.sig
P09493	-0.0103688	22.8645	0.18969	0.445274	12	Tropomyosin alpha-1 chain	TPM1	0.2801	down	not.sig
Q86YW5	0.0101276	21.7592	0.190589	0.446097	14	Trem-like transcript 1 protein	TREML1	0.280618	up	not.sig
P33908	0.00701247	20.2288	0.19031	0.446097	6	Mannosyl-oligosaccharide 1,2-alpha-mannosidase IA	MAN1A1	0.280618	up	not.sig
P84095	0.00486179	22.9366	0.190263	0.446097	10	Rho-related GTP-binding protein RhoG	RHOG	0.280618	up	not.sig
Q9Y5Q8	-0.0181496	19.5056	0.190525	0.446097	2	General transcription factor 3C polypeptide 5	GTF3C5	0.280618	down	not.sig
P07451	-0.0275908	18.5575	0.190548	0.446097	4	Carbonic anhydrase 3	CA3	0.280618	down	not.sig
Q05823	-0.0104772	18.9047	0.190994	0.446787	10	2-5A-dependent ribonuclease	RNASEL	0.281052	down	not.sig
O15042	-0.0073316	19.4837	0.192386	0.449785	9	U2 snRNP-associated SURP motif-containing protein	U2SURP	0.282938	down	not.sig
Q14061	-0.0183539	18.4965	0.192725	0.450319	3	Cytochrome c oxidase copper chaperone	COX17	0.283274	down	not.sig
P11166	-0.0217043	20.7943	0.192851	0.450355	9	Solute carrier family 2, facilitated glucose transporter member 1	SLC2A1	0.283296	down	not.sig
Q9Y679	0.0108484	20.4567	0.193217	0.45095	2	Lipid droplet-regulating VLDL assembly factor AUP1	AUP1	0.28367	up	not.sig
Q9Y5X1	0.00504209	20.7938	0.193352	0.451007	16	Sorting nexin-9	SNX9	0.283706	up	not.sig
Q15185	0.0066818	23.3303	0.193597	0.451293	7	Prostaglandin E synthase 3	PTGES3	0.283886	up	not.sig
O75380	-0.00980541	21.1305	0.193696	0.451293	6	NADH dehydrogenase [ubiquinone] iron-sulfur protein 6, mitochondrial	NDUFS6	0.283886	down	not.sig
P47712	0.00579004	20.6213	0.194231	0.452143	23	Cytosolic phospholipase A2	PLA2G4A	0.284421	up	not.sig
O00186	0.00450718	20.4784	0.194284	0.452143	19	Syntaxin-binding protein 3	STXBP3	0.284421	up	not.sig
Q86SX6	0.00742107	21.8206	0.194879	0.452508	4	Glutaredoxin-related protein 5, mitochondrial	GLRX5	0.284651	up	not.sig
Q99418	0.00650173	21.4692	0.194585	0.452508	7	Cytohesin-2	CYTH2	0.284651	up	not.sig
Q7L014	-0.00803996	20.5621	0.194886	0.452508	7	Probable ATP-dependent RNA helicase DDX46	DDX46	0.284651	down	not.sig
P16452	-0.018692	20.081	0.194684	0.452508	27	Protein 4.2	EPB42	0.284651	down	not.sig
P62312	-0.0075655	21.7492	0.19507	0.452677	4	U6 snRNA-associated Sm-like protein LSm6	LSM6	0.284757	down	not.sig
Q9H2H8	0.0068165	20.7586	0.195646	0.453051	4	Peptidyl-prolyl cis-trans isomerase-like 3	PPIL3	0.284992	up	not.sig
Q9NZ32	0.00465915	20.1361	0.19571	0.453051	15	Actin-related protein 10	ACTR10	0.284992	up	not.sig
Q13242	-0.00863615	20.648	0.1957	0.453051	5	Serine/arginine-rich splicing factor 9	SRSF9	0.284992	down	not.sig
P48454	-0.00944404	21.1711	0.195787	0.453051	2	Serine/threonine-protein phosphatase 2B catalytic subunit gamma isoform	PPP3CC	0.284992	down	not.sig
Q9H2U1	-0.0107347	17.6968	0.195765	0.453051	2	ATP-dependent DNA/RNA helicase DHX36	DHX36	0.284992	down	not.sig
Q9UK45	-0.00947611	19.9584	0.195936	0.453137	4	U6 snRNA-associated Sm-like protein LSm7	LSM7	0.285047	down	not.sig
Q9NRF8	0.00576043	20.599	0.196604	0.454201	6	CTP synthase 2	CTPS2	0.285715	up	not.sig
Q6P2E9	0.00403149	20.8306	0.196619	0.454201	15	Enhancer of mRNA-decapping protein 4	EDC4	0.285715	up	not.sig
P42224	-0.00813359	21.1571	0.197203	0.45529	34	Signal transducer and activator of transcription 1-alpha/beta	STAT1	0.286401	down	not.sig
Q9UNM6	0.00298982	21.4195	0.197814	0.456442	23	26S proteasome non-ATPase regulatory subunit 13	PSMD13	0.287125	up	not.sig
O75367	0.00680178	22.4727	0.197994	0.45652	17	Core histone macro-H2A.1	MACROH2A1	0.287174	up	not.sig
Q9Y5Z4	-0.00617798	21.9092	0.198072	0.45652	8	Heme-binding protein 2	HEBP2	0.287174	down	not.sig
Q8NCW5	0.00496975	21.8815	0.198488	0.456701	7	NAD(P)H-hydrate epimerase	NAXE	0.287288	up	not.sig
Q96JB5	0.00427975	20.2321	0.198462	0.456701	20	CDK5 regulatory subunit-associated protein 3	CDK5RAP3	0.287288	up	not.sig
Q15019	0.00407424	22.3708	0.198285	0.456701	26	Septin-2	SEPTIN2	0.287288	up	not.sig
P62857	-0.0131142	21.0864	0.198679	0.456884	4	40S ribosomal protein S28	RPS28	0.287403	down	not.sig
P28676	0.00941378	21.6675	0.199213	0.457852	11	Grancalcin	GCA	0.288013	up	not.sig
P09669	0.00495002	22.5241	0.199393	0.458007	9	Cytochrome c oxidase subunit 6C	COX6C	0.28811	up	not.sig
P63172	-0.0127813	18.1699	0.200226	0.45962	2	Dynein light chain Tctex-type 1	DYNLT1	0.289124	down	not.sig
O43670	-0.0141314	20.3517	0.200321	0.45962	3	BUB3-interacting and GLEBS motif-containing protein ZNF207	ZNF207	0.289124	down	not.sig
Q15389	0.00730822	20.8688	0.200741	0.460324	12	Angiopoietin-1	ANGPT1	0.289567	up	not.sig
P0C7M8	0.0110927	20.3185	0.200989	0.460632	2	C-type lectin domain family 2 member L	CLEC2L	0.289761	up	not.sig
P52594	-0.00613488	20.8357	0.20145	0.461131	7	Arf-GAP domain and FG repeat-containing protein 1	AGFG1	0.290075	down	not.sig
Q86YL5	-0.00951644	21.4092	0.201546	0.461131	6	Testis development-related protein	TDRP	0.290075	down	not.sig
P0C0L5	-0.0194117	19.345	0.201534	0.461131	5	Complement C4-B	C4B	0.290075	down	not.sig
P29965	0.00566906	21.9795	0.201734	0.4613	6	CD40 ligand	CD40LG	0.290181	up	not.sig
Q6GMV3	0.00576574	21.7844	0.201877	0.461368	6	Putative peptidyl-tRNA hydrolase PTRHD1	PTRHD1	0.290224	up	not.sig
O75935	0.00508198	21.5446	0.202209	0.461868	10	Dynactin subunit 3	DCTN3	0.290539	up	not.sig
Q6NXE6	0.00680166	20.2144	0.203116	0.463678	6	Armadillo repeat-containing protein 6	ARMC6	0.291677	up	not.sig
P00736	0.0114473	21.0688	0.203384	0.46377	17	Complement C1r subcomponent	C1R	0.291735	up	not.sig
Q14137	-0.0240966	17.5456	0.203291	0.46377	3	Ribosome biogenesis protein BOP1	BOP1	0.291735	down	not.sig
O95167	0.00886964	21.1706	0.203993	0.464637	3	NADH dehydrogenase [ubiquinone] 1 alpha subcomplex subunit 3	NDUFA3	0.29228	up	not.sig
Q14240	0.00399352	21.1588	0.20393	0.464637	13	Eukaryotic initiation factor 4A-II	EIF4A2	0.29228	up	not.sig
P19338	-0.0119033	21.7684	0.204307	0.465092	33	Nucleolin	NCL	0.292567	down	not.sig
P60228	0.00385983	21.4434	0.204599	0.465498	22	Eukaryotic translation initiation factor 3 subunit E	EIF3E	0.292822	up	not.sig
P20591	-0.014054	19.3612	0.205323	0.4668	20	Interferon-induced GTP-binding protein Mx1	MX1	0.293641	down	not.sig
Q5T5U3	-0.0188584	18.1833	0.205401	0.4668	2	Rho GTPase-activating protein 21	ARHGAP21	0.293641	down	not.sig
Q9Y478	0.00609465	22.4756	0.205898	0.467669	3	5'-AMP-activated protein kinase subunit beta-1	PRKAB1	0.294188	up	not.sig
P15291	0.0060907	20.4799	0.206178	0.468042	3	Beta-1,4-galactosyltransferase 1	B4GALT1	0.294423	up	not.sig
P51665	0.00386167	21.2862	0.206825	0.469249	12	26S proteasome non-ATPase regulatory subunit 7	PSMD7	0.295182	up	not.sig
O75223	0.00513661	21.2048	0.207505	0.470007	9	Gamma-glutamylcyclotransferase	GGCT	0.295658	up	not.sig
Q92597	-0.00647683	20.4384	0.207437	0.470007	8	Protein NDRG1	NDRG1	0.295658	down	not.sig
Q8IVM0	-0.02183	19.4885	0.207493	0.470007	2	Coiled-coil domain-containing protein 50	CCDC50	0.295658	down	not.sig
P11169	0.0070264	22.7481	0.207778	0.470101	17	Solute carrier family 2, facilitated glucose transporter member 3	SLC2A3	0.295718	up	not.sig
Q13907	-0.00848606	19.7839	0.207667	0.470101	2	Isopentenyl-diphosphate Delta-isomerase 1	IDI1	0.295718	down	not.sig
P61201	0.00353742	20.7825	0.208052	0.470458	22	COP9 signalosome complex subunit 2	COPS2	0.295942	up	not.sig
P47813	-0.00569573	22.098	0.208241	0.470606	4	Eukaryotic translation initiation factor 1A, X-chromosomal	EIF1AX	0.296035	down	not.sig
P51531	-0.0121561	18.8788	0.208349	0.470606	7	Probable global transcription activator SNF2L2	SMARCA2	0.296035	down	not.sig
Q15942	-0.0107217	22.8042	0.208607	0.470666	34	Zyxin	ZYX	0.296073	down	not.sig
P13284	-0.0199145	19.8688	0.208722	0.470666	5	Gamma-interferon-inducible lysosomal thiol reductase	IFI30	0.296073	down	not.sig
P28799	-0.0259207	19.8152	0.20871	0.470666	4	Progranulin	GRN	0.296073	down	not.sig
P53004	0.00376473	22.2792	0.209283	0.47167	17	Biliverdin reductase A	BLVRA	0.296705	up	not.sig
Q96QK1	0.00406079	21.0944	0.209518	0.471938	36	Vacuolar protein sorting-associated protein 35	VPS35	0.296873	up	not.sig
Q99417	-0.00837184	22.1335	0.20976	0.472221	6	c-Myc-binding protein	MYCBP	0.297051	down	not.sig
P17252	0.00562075	21.2891	0.210015	0.472534	16	Protein kinase C alpha type	PRKCA	0.297248	up	not.sig
Q9NRR3	-0.00771664	20.54	0.210426	0.473197	2	CDC42 small effector protein 2	CDC42SE2	0.297665	down	not.sig
Q7KZF4	0.00291426	22.05	0.211094	0.47347	44	Staphylococcal nuclease domain-containing protein 1	SND1	0.297837	up	not.sig
Q9HB71	-0.00455054	21.6614	0.210884	0.47347	12	Calcyclin-binding protein	CACYBP	0.297837	down	not.sig
O75533	-0.00675445	20.3246	0.211129	0.47347	40	Splicing factor 3B subunit 1	SF3B1	0.297837	down	not.sig
Q15427	-0.0109553	20.0806	0.211037	0.47347	5	Splicing factor 3B subunit 4	SF3B4	0.297837	down	not.sig
Q13231	-0.02303	19.0531	0.211014	0.47347	4	Chitotriosidase-1	CHIT1	0.297837	down	not.sig
Q6UX71	-0.00554142	21.0214	0.211367	0.473741	11	Plexin domain-containing protein 2	PLXDC2	0.298008	down	not.sig
O75964	0.00593866	22.854	0.211772	0.474388	5	ATP synthase subunit g, mitochondrial	ATP5MG	0.298414	up	not.sig
P0DMN0	0.00788524	22.711	0.212019	0.474679	9	Sulfotransferase 1A4	SULT1A4	0.298597	up	not.sig
Q14139	0.00538152	19.5569	0.212251	0.474939	7	Ubiquitin conjugation factor E4 A	UBE4A	0.298761	up	not.sig
P63279	0.00823245	21.503	0.212855	0.475618	12	SUMO-conjugating enzyme UBC9	UBE2I	0.299188	up	not.sig
O75165	0.00484985	19.8036	0.212906	0.475618	30	DnaJ homolog subfamily C member 13	DNAJC13	0.299188	up	not.sig
P51571	0.00463189	21.7301	0.212728	0.475618	6	Translocon-associated protein subunit delta	SSR4	0.299188	up	not.sig
Q68E01	0.014542	18.7858	0.213251	0.475866	4	Integrator complex subunit 3	INTS3	0.299344	up	not.sig
P30613	-0.0164115	19.4758	0.213164	0.475866	6	Pyruvate kinase PKLR	PKLR	0.299344	down	not.sig
Q71DI3	0.0174699	25.5402	0.215401	0.475965	2	Histone H3.2	H3C15	0.299406	up	not.sig
P04003	0.0143497	19.8551	0.213955	0.475965	11	C4b-binding protein alpha chain	C4BPA	0.299406	up	not.sig
Q5JTH9	0.0114379	18.766	0.215182	0.475965	5	RRP12-like protein	RRP12	0.299406	up	not.sig
O15228	0.0099132	18.8954	0.214252	0.475965	9	Dihydroxyacetone phosphate acyltransferase	GNPAT	0.299406	up	not.sig
P27338	0.00887474	22.1127	0.214735	0.475965	26	Amine oxidase [flavin-containing] B	MAOB	0.299406	up	not.sig
Q9P1F3	0.00805455	23.5373	0.215123	0.475965	6	Costars family protein ABRACL	ABRACL	0.299406	up	not.sig
O75477	0.00568957	20.2818	0.215016	0.475965	4	Erlin-1	ERLIN1	0.299406	up	not.sig
Q6P1M0	0.00553631	20.3968	0.21414	0.475965	16	Long-chain fatty acid transport protein 4	SLC27A4	0.299406	up	not.sig
Q6ICL3	0.00532272	20.9162	0.21383	0.475965	14	Transport and Golgi organization protein 2 homolog	TANGO2	0.299406	up	not.sig
P23258	0.00498888	20.3987	0.213466	0.475965	12	Tubulin gamma-1 chain	TUBG1	0.299406	up	not.sig
P61962	0.00475595	20.5556	0.215139	0.475965	4	DDB1- and CUL4-associated factor 7	DCAF7	0.299406	up	not.sig
Q96RT1	0.00461843	21.1365	0.215379	0.475965	18	Erbin	ERBIN	0.299406	up	not.sig
P61421	0.00421582	21.69	0.214746	0.475965	13	V-type proton ATPase subunit d 1	ATP6V0D1	0.299406	up	not.sig
P41091	0.00362757	22.3488	0.213734	0.475965	19	Eukaryotic translation initiation factor 2 subunit 3	EIF2S3	0.299406	up	not.sig
Q9UQ88	-0.00622788	20.165	0.214989	0.475965	8	Cyclin-dependent kinase 11A	CDK11A	0.299406	down	not.sig
P52272	-0.00890624	21.5364	0.214891	0.475965	52	Heterogeneous nuclear ribonucleoprotein M	HNRNPM	0.299406	down	not.sig
Q86YQ8	-0.0105787	17.0357	0.214994	0.475965	2	Copine-8	CPNE8	0.299406	down	not.sig
Q6UN15	-0.0111677	19.7183	0.214691	0.475965	2	Pre-mRNA 3'-end-processing factor FIP1	FIP1L1	0.299406	down	not.sig
P45984	-0.0217423	18.5589	0.215632	0.476216	2	Mitogen-activated protein kinase 9	MAPK9	0.299564	down	not.sig
Q9P126	0.00861443	21.4817	0.21645	0.477347	11	C-type lectin domain family 1 member B	CLEC1B	0.300276	up	not.sig
Q92499	0.00411806	21.0195	0.216448	0.477347	31	ATP-dependent RNA helicase DDX1	DDX1	0.300276	up	not.sig
Q96JH7	-0.00463763	19.749	0.216496	0.477347	14	Deubiquitinating protein VCPIP1	VCPIP1	0.300276	down	not.sig
Q9BUP3	0.00841074	20.6916	0.217119	0.478463	8	Oxidoreductase HTATIP2	HTATIP2	0.300977	up	not.sig
Q16610	0.00786217	19.9212	0.217271	0.478538	8	Extracellular matrix protein 1	ECM1	0.301025	up	not.sig
Q9Y490	0.00502104	24.0577	0.217738	0.479113	242	Talin-1	TLN1	0.301387	up	not.sig
Q14C86	0.00374318	20.9281	0.217886	0.479113	19	GTPase-activating protein and VPS9 domain-containing protein 1	GAPVD1	0.301387	up	not.sig
Q96ST3	-0.0127218	18.9408	0.217828	0.479113	8	Paired amphipathic helix protein Sin3a	SIN3A	0.301387	down	not.sig
Q9Y3L3	0.00682046	20.8694	0.218099	0.479279	20	SH3 domain-binding protein 1	SH3BP1	0.301491	up	not.sig
P30048	0.00553003	22.4137	0.218197	0.479279	11	Thioredoxin-dependent peroxide reductase, mitochondrial	PRDX3	0.301491	up	not.sig
Q9BXP2	0.00749564	18.8617	0.218703	0.479614	3	Solute carrier family 12 member 9	SLC12A9	0.301702	up	not.sig
O95373	0.00518298	20.8353	0.218599	0.479614	29	Importin-7	IPO7	0.301702	up	not.sig
Q9Y4L1	0.00374671	22.0668	0.218604	0.479614	48	Hypoxia up-regulated protein 1	HYOU1	0.301702	up	not.sig
Q9BY42	-0.00957722	19.5621	0.218901	0.47979	2	Replication termination factor 2	RTF2	0.301813	down	not.sig
P49411	0.00397634	22.6673	0.219459	0.480661	30	Elongation factor Tu, mitochondrial	TUFM	0.302361	up	not.sig
O14980	0.0039648	21.343	0.219535	0.480661	46	Exportin-1	XPO1	0.302361	up	not.sig
Q12768	0.00629852	19.6348	0.220001	0.480704	10	WASH complex subunit 5	WASHC5	0.302387	up	not.sig
Q9Y5P6	0.0042714	21.7796	0.21985	0.480704	10	Mannose-1-phosphate guanyltransferase beta	GMPPB	0.302387	up	not.sig
Q12802	-0.00675909	19.1232	0.220027	0.480704	10	A-kinase anchor protein 13	AKAP13	0.302387	down	not.sig
Q9BQE5	-0.0114231	18.3009	0.219775	0.480704	5	Apolipoprotein L2	APOL2	0.302387	down	not.sig
P42226	0.00403916	20.6513	0.220355	0.481161	12	Signal transducer and activator of transcription 6	STAT6	0.302675	up	not.sig
Q8IYU8	0.0181221	19.6136	0.22103	0.481842	3	Calcium uptake protein 2, mitochondrial	MICU2	0.303103	up	not.sig
Q5R3I4	0.00790148	20.2474	0.22098	0.481842	8	Tetratricopeptide repeat protein 38	TTC38	0.303103	up	not.sig
Q14520	-0.00820226	21.4049	0.221027	0.481842	3	Hyaluronan-binding protein 2	HABP2	0.303103	down	not.sig
P12004	-0.00852632	21.0113	0.221236	0.481842	11	Proliferating cell nuclear antigen	PCNA	0.303103	down	not.sig
Q96N67	-0.0267011	19.2299	0.221259	0.481842	3	Dedicator of cytokinesis protein 7	DOCK7	0.303103	down	not.sig
Q15628	0.00439134	20.9742	0.222014	0.483228	6	Tumor necrosis factor receptor type 1-associated DEATH domain protein	TRADD	0.303975	up	not.sig
P09960	0.00674534	22.5701	0.222464	0.483948	32	Leukotriene A-4 hydrolase	LTA4H	0.304428	up	not.sig
P47914	-0.0149508	24.2186	0.222638	0.484069	2	60S ribosomal protein L29	RPL29	0.304504	down	not.sig
Q14790	-0.0100112	19.6841	0.222987	0.484568	4	Caspase-8	CASP8	0.304818	down	not.sig
P00738	0.0124627	21.1492	0.223257	0.484897	22	Haptoglobin	HP	0.305025	up	not.sig
Q9NR28	-0.00607182	21.2088	0.223627	0.485439	7	Diablo IAP-binding mitochondrial protein	DIABLO	0.305366	down	not.sig
Q13085	-0.00670577	20.6212	0.223911	0.485798	3	Acetyl-CoA carboxylase 1	ACACA	0.305592	down	not.sig
P42892	0.00626267	21.1853	0.224391	0.486061	21	Endothelin-converting enzyme 1	ECE1	0.305757	up	not.sig
Q8IZ83	0.0051166	21.8881	0.224235	0.486061	16	Aldehyde dehydrogenase family 16 member A1	ALDH16A1	0.305757	up	not.sig
Q13555	-0.00570946	20.2482	0.224295	0.486061	5	Calcium/calmodulin-dependent protein kinase type II subunit gamma	CAMK2G	0.305757	down	not.sig
Q9Y616	0.0121	19.3437	0.224776	0.486337	3	Interleukin-1 receptor-associated kinase 3	IRAK3	0.305931	up	not.sig
P49841	0.00632132	20.9957	0.224997	0.486337	5	Glycogen synthase kinase-3 beta	GSK3B	0.305931	up	not.sig
O95870	0.00606302	22.2202	0.224751	0.486337	24	Phosphatidylserine lipase ABHD16A	ABHD16A	0.305931	up	not.sig
P54577	0.00324618	22.132	0.22496	0.486337	39	Tyrosine--tRNA ligase, cytoplasmic	YARS1	0.305931	up	not.sig
Q8N6T3	0.00600703	20.0734	0.225142	0.486392	4	ADP-ribosylation factor GTPase-activating protein 1	ARFGAP1	0.305966	up	not.sig
P16671	0.00805541	23.8615	0.225384	0.486635	16	Platelet glycoprotein 4	CD36	0.306118	up	not.sig
Q9Y639	-0.00627811	19.151	0.225493	0.486635	3	Neuroplastin	NPTN	0.306118	down	not.sig
O14841	0.00723384	18.9406	0.226178	0.487087	2	5-oxoprolinase	OPLAH	0.306402	up	not.sig
Q9UKV8	-0.00845504	20.457	0.226007	0.487087	5	Protein argonaute-2	AGO2	0.306402	down	not.sig
P52294	-0.00936535	19.1181	0.226295	0.487087	6	Importin subunit alpha-5	KPNA1	0.306402	down	not.sig
Q9BYM8	-0.0126829	19.5947	0.225835	0.487087	2	RanBP-type and C3HC4-type zinc finger-containing protein 1	RBCK1	0.306402	down	not.sig
P01591	-0.0137818	20.2506	0.226301	0.487087	3	Immunoglobulin J chain	JCHAIN	0.306402	down	not.sig
O15111	0.00804846	19.7634	0.226792	0.487885	7	Inhibitor of nuclear factor kappa-B kinase subunit alpha	CHUK	0.306905	up	not.sig
O15120	0.00536973	20.2723	0.227061	0.488205	2	1-acyl-sn-glycerol-3-phosphate acyltransferase beta	AGPAT2	0.307106	up	not.sig
P62837	0.0101307	22.5401	0.22751	0.48844	3	Ubiquitin-conjugating enzyme E2 D2	UBE2D2	0.307254	up	not.sig
Q9UBQ0	0.00367251	21.8648	0.227462	0.48844	10	Vacuolar protein sorting-associated protein 29	VPS29	0.307254	up	not.sig
Q53GL0	-0.00726303	20.3998	0.227651	0.48844	4	Pleckstrin homology domain-containing family O member 1	PLEKHO1	0.307254	down	not.sig
Q86UE8	-0.0095946	19.3924	0.227552	0.48844	3	Serine/threonine-protein kinase tousled-like 2	TLK2	0.307254	down	not.sig
O14744	0.00497212	20.403	0.2278	0.488503	10	Protein arginine N-methyltransferase 5	PRMT5	0.307293	up	not.sig
P21731	0.00848294	20.4248	0.228407	0.488977	2	Thromboxane A2 receptor	TBXA2R	0.307591	up	not.sig
P61604	-0.00585367	24.368	0.228496	0.488977	11	10 kDa heat shock protein, mitochondrial	HSPE1	0.307591	down	not.sig
Q02539	-0.00924175	20.41	0.228502	0.488977	2	Histone H1.1	H1-1	0.307591	down	not.sig
P52701	-0.0249083	17.6899	0.228484	0.488977	2	DNA mismatch repair protein Msh6	MSH6	0.307591	down	not.sig
Q9Y4K1	0.0240931	17.9504	0.228752	0.489017	2	Beta/gamma crystallin domain-containing protein 1	CRYBG1	0.307617	up	not.sig
P04075	0.00516401	24.5241	0.229166	0.489017	6	Fructose-bisphosphate aldolase A	ALDOA	0.307617	up	not.sig
Q5K651	0.00436545	20.0694	0.229087	0.489017	9	Sterile alpha motif domain-containing protein 9	SAMD9	0.307617	up	not.sig
Q9UDY2	-0.00673575	21.4011	0.229482	0.489017	55	Tight junction protein ZO-2	TJP2	0.307617	down	not.sig
Q96IZ0	-0.00763936	20.3738	0.229134	0.489017	6	PRKC apoptosis WT1 regulator protein	PAWR	0.307617	down	not.sig
Q9BY77	-0.00781871	19.918	0.229275	0.489017	5	Polymerase delta-interacting protein 3	POLDIP3	0.307617	down	not.sig
Q9UHD9	-0.00846732	19.6961	0.229411	0.489017	4	Ubiquilin-2	UBQLN2	0.307617	down	not.sig
Q8ND56	-0.0138457	19.9757	0.229102	0.489017	4	Protein LSM14 homolog A	LSM14A	0.307617	down	not.sig
Q9Y6X5	0.00749546	19.9147	0.229676	0.489173	5	Bis(5'-adenosyl)-triphosphatase ENPP4	ENPP4	0.307715	up	not.sig
Q9BSU1	0.0179453	19.4776	0.229974	0.489552	2	Phagosome assembly factor 1	PHAF1	0.307953	up	not.sig
P48163	-0.0131484	19.4148	0.23014	0.48965	18	NADP-dependent malic enzyme	ME1	0.308015	down	not.sig
Q86VU5	0.0122919	18.8355	0.230375	0.489893	2	Catechol O-methyltransferase domain-containing protein 1	COMTD1	0.308168	up	not.sig
Q13107	0.00631116	19.6958	0.231232	0.490946	7	Ubiquitin carboxyl-terminal hydrolase 4	USP4	0.30883	up	not.sig
Q9UIQ6	0.00533873	20.1673	0.231289	0.490946	17	Leucyl-cystinyl aminopeptidase	LNPEP	0.30883	up	not.sig
P50851	0.00393664	21.5233	0.231353	0.490946	99	Lipopolysaccharide-responsive and beige-like anchor protein	LRBA	0.30883	up	not.sig
P24928	-0.0084573	19.8618	0.231147	0.490946	5	DNA-directed RNA polymerase II subunit RPB1	POLR2A	0.30883	down	not.sig
P22102	0.00379641	21.1797	0.231546	0.4911	26	Trifunctional purine biosynthetic protein adenosine-3	GART	0.308927	up	not.sig
Q9Y3E7	-0.0056413	20.4758	0.231897	0.491589	2	Charged multivesicular body protein 3	CHMP3	0.309234	down	not.sig
Q02543	0.00859643	21.9064	0.23229	0.492164	10	60S ribosomal protein L18a	RPL18A	0.309597	up	not.sig
P53992	0.00269696	21.1372	0.232639	0.492646	21	Protein transport protein Sec24C	SEC24C	0.3099	up	not.sig
Q13277	-0.0352911	18.2837	0.232826	0.492786	3	Syntaxin-3	STX3	0.309988	down	not.sig
Q9H6K4	-0.00683408	20.02	0.232959	0.492812	2	Optic atrophy 3 protein	OPA3	0.310004	down	not.sig
Q13011	0.00828461	22.0698	0.233309	0.493297	18	Delta(3,5)-Delta(2,4)-dienoyl-CoA isomerase, mitochondrial	ECH1	0.310309	up	not.sig
P14324	-0.00469046	21.5719	0.233443	0.493324	12	Farnesyl pyrophosphate synthase	FDPS	0.310326	down	not.sig
P62826	-0.00493159	22.9239	0.233832	0.493888	15	GTP-binding nuclear protein Ran	RAN	0.310681	down	not.sig
O00154	0.00535339	21.481	0.234136	0.494017	10	Cytosolic acyl coenzyme A thioester hydrolase	ACOT7	0.310762	up	not.sig
P29144	0.00361848	21.7069	0.234039	0.494017	60	Tripeptidyl-peptidase 2	TPP2	0.310762	up	not.sig
Q9BZQ8	0.00596974	20.7264	0.23446	0.494444	10	Protein Niban 1	NIBAN1	0.311031	up	not.sig
P09543	0.00411106	20.379	0.234593	0.494468	13	2',3'-cyclic-nucleotide 3'-phosphodiesterase	CNP	0.311046	up	not.sig
Q16181	0.0041017	22.1739	0.234868	0.494791	23	Septin-7	SEPTIN7	0.311249	up	not.sig
P12268	-0.00636053	21.074	0.235289	0.495422	13	Inosine-5'-monophosphate dehydrogenase 2	IMPDH2	0.311646	down	not.sig
Q15233	-0.0101377	20.9872	0.235772	0.496182	30	Non-POU domain-containing octamer-binding protein	NONO	0.312124	down	not.sig
Q96M27	0.00366932	20.3963	0.236012	0.496431	7	Protein PRRC1	PRRC1	0.312281	up	not.sig
O43294	0.00742141	22.05	0.236358	0.496901	24	Transforming growth factor beta-1-induced transcript 1 protein	TGFB1I1	0.312576	up	not.sig
Q9HD89	0.0153889	19.7961	0.236802	0.497579	4	Resistin	RETN	0.313002	up	not.sig
P60866	0.00933434	24.3736	0.237	0.497737	3	40S ribosomal protein S20	RPS20	0.313102	up	not.sig
P55265	-0.0065507	20.5011	0.237359	0.497976	19	Double-stranded RNA-specific adenosine deaminase	ADAR	0.313252	down	not.sig
P06702	-0.013762	23.6096	0.237281	0.497976	19	Protein S100-A9	S100A9	0.313252	down	not.sig
P14735	0.00385195	20.4361	0.237896	0.498588	13	Insulin-degrading enzyme	IDE	0.313637	up	not.sig
P20700	-0.00845437	21.7661	0.237852	0.498588	55	Lamin-B1	LMNB1	0.313637	down	not.sig
P05198	0.00314825	21.7341	0.238174	0.498915	21	Eukaryotic translation initiation factor 2 subunit 1	EIF2S1	0.313843	up	not.sig
P00352	-0.00752614	21.2856	0.238369	0.499066	16	Aldehyde dehydrogenase 1A1	ALDH1A1	0.313938	down	not.sig
P13688	-0.0209572	19.9269	0.239229	0.50061	3	Carcinoembryonic antigen-related cell adhesion molecule 1	CEACAM1	0.314909	down	not.sig
O95825	0.00721091	19.8901	0.239526	0.500937	6	Quinone oxidoreductase-like protein 1	CRYZL1	0.315115	up	not.sig
Q96JB2	0.00599817	19.7433	0.239632	0.500937	4	Conserved oligomeric Golgi complex subunit 3	COG3	0.315115	up	not.sig
O00571	0.00625284	21.9763	0.239851	0.501138	5	ATP-dependent RNA helicase DDX3X	DDX3X	0.315241	up	not.sig
Q96SL4	0.00820442	20.6735	0.240345	0.501912	3	Glutathione peroxidase 7	GPX7	0.315729	up	not.sig
Q96P70	0.00488468	20.2532	0.24061	0.501949	17	Importin-9	IPO9	0.315752	up	not.sig
P30837	-0.0057772	20.2268	0.240501	0.501949	3	Aldehyde dehydrogenase X, mitochondrial	ALDH1B1	0.315752	down	not.sig
P09972	0.00415671	22.1482	0.240793	0.502073	12	Fructose-bisphosphate aldolase C	ALDOC	0.315829	up	not.sig
O60684	0.00409999	20.3813	0.241309	0.50286	7	Importin subunit alpha-7	KPNA6	0.316325	up	not.sig
P62993	-0.00517201	23.5746	0.241442	0.50286	17	Growth factor receptor-bound protein 2	GRB2	0.316325	down	not.sig
Q8N2K0	-0.0092498	19.4547	0.241541	0.50286	3	Lysophosphatidylserine lipase ABHD12	ABHD12	0.316325	down	not.sig
Q969V3	0.00485489	20.6611	0.242091	0.503747	8	BOS complex subunit NCLN	NCLN	0.316882	up	not.sig
Q99704	0.00481966	20.8235	0.242716	0.504569	16	Docking protein 1	DOK1	0.317399	up	not.sig
P63165	-0.00737614	23.3776	0.242734	0.504569	4	Small ubiquitin-related modifier 1	SUMO1	0.317399	down	not.sig
Q9NXR7	0.00560201	20.5284	0.243028	0.504842	4	BRISC and BRCA1-A complex member 2	BABAM2	0.317571	up	not.sig
Q9NWV4	0.00372108	21.359	0.243113	0.504842	7	CXXC motif containing zinc binding protein	CZIB	0.317571	up	not.sig
P33316	-0.00623781	20.6413	0.243446	0.505275	7	Deoxyuridine 5'-triphosphate nucleotidohydrolase, mitochondrial	DUT	0.317844	down	not.sig
O95980	0.0102415	18.5566	0.24366	0.505461	2	Reversion-inducing cysteine-rich protein with Kazal motifs	RECK	0.317961	up	not.sig
O14950	0.0156191	18.3923	0.244121	0.506159	4	Myosin regulatory light chain 12B	MYL12B	0.3184	up	not.sig
Q9C0B1	-0.00788031	18.1511	0.244702	0.507105	5	Alpha-ketoglutarate-dependent dioxygenase FTO	FTO	0.318995	down	not.sig
Q6IN85	-0.00783586	18.8602	0.245154	0.507783	4	Serine/threonine-protein phosphatase 4 regulatory subunit 3A	PPP4R3A	0.319421	down	not.sig
Q13769	0.014189	18.5791	0.245633	0.50832	4	THO complex subunit 5 homolog	THOC5	0.319759	up	not.sig
Q9UM00	0.00601088	20.6107	0.245663	0.50832	3	Calcium load-activated calcium channel	TMCO1	0.319759	up	not.sig
Q6ZS11	0.0086628	19.029	0.24625	0.508789	5	Ras and Rab interactor-like protein	RINL	0.320054	up	not.sig
P31321	0.00838943	20.1435	0.246373	0.508789	4	cAMP-dependent protein kinase type I-beta regulatory subunit	PRKAR1B	0.320054	up	not.sig
Q9UMR2	0.00496752	20.9	0.24639	0.508789	14	ATP-dependent RNA helicase DDX19B	DDX19B	0.320054	up	not.sig
Q9ULT8	-0.0177791	17.2684	0.246333	0.508789	3	E3 ubiquitin-protein ligase HECTD1	HECTD1	0.320054	down	not.sig
Q8N3C0	0.00825627	18.7201	0.246831	0.509441	6	Activating signal cointegrator 1 complex subunit 3	ASCC3	0.320464	up	not.sig
Q2PZI1	0.00872361	20.7257	0.247433	0.50965	3	Probable C-mannosyltransferase DPY19L1	DPY19L1	0.320596	up	not.sig
Q02083	0.00862976	19.662	0.247186	0.50965	4	N-acylethanolamine-hydrolyzing acid amidase	NAAA	0.320596	up	not.sig
Q9P253	0.00651998	19.4966	0.247096	0.50965	9	Vacuolar protein sorting-associated protein 18 homolog	VPS18	0.320596	up	not.sig
Q9UDW1	0.00566148	23.0566	0.247368	0.50965	2	Cytochrome b-c1 complex subunit 9	UQCR10	0.320596	up	not.sig
P26640	0.00317617	20.8596	0.247602	0.50974	36	Valine--tRNA ligase	VARS1	0.320652	up	not.sig
Q9NR50	0.00749862	19.466	0.247882	0.510057	7	Translation initiation factor eIF-2B subunit gamma	EIF2B3	0.320852	up	not.sig
Q8N490	0.00790373	21.0342	0.248045	0.510134	8	Probable hydrolase PNKD	PNKD	0.3209	up	not.sig
Q13596	0.00425599	21.0433	0.248488	0.510788	10	Sorting nexin-1	SNX1	0.321312	up	not.sig
P04085	0.0107782	22.0777	0.248938	0.511454	2	Platelet-derived growth factor subunit A	PDGFA	0.32173	up	not.sig
P28074	-0.00749793	20.5662	0.249082	0.511493	7	Proteasome subunit beta type-5	PSMB5	0.321755	down	not.sig
P27708	0.00250724	20.5025	0.249547	0.512189	40	CAD protein	CAD	0.322193	up	not.sig
Q9NTN3	0.013025	17.2583	0.251673	0.512804	2	Nucleotide sugar transporter SLC35D1	SLC35D1	0.32258	up	not.sig
P46776	0.0101145	22.2724	0.250562	0.512804	6	60S ribosomal protein L27a	RPL27A	0.32258	up	not.sig
Q9Y295	0.00691662	20.0473	0.250897	0.512804	9	Developmentally-regulated GTP-binding protein 1	DRG1	0.32258	up	not.sig
Q7Z6P3	0.0066095	19.6825	0.250349	0.512804	10	Ras-related protein Rab-44	RAB44	0.32258	up	not.sig
Q9Y3A3	0.00645279	21.5605	0.251738	0.512804	9	MOB-like protein phocein	MOB4	0.32258	up	not.sig
Q02338	0.00517594	20.699	0.250247	0.512804	5	D-beta-hydroxybutyrate dehydrogenase, mitochondrial	BDH1	0.32258	up	not.sig
Q16740	0.00453798	20.9418	0.251704	0.512804	4	ATP-dependent Clp protease proteolytic subunit, mitochondrial	CLPP	0.32258	up	not.sig
P31749	0.00428837	20.5203	0.250692	0.512804	6	RAC-alpha serine/threonine-protein kinase	AKT1	0.32258	up	not.sig
P48556	0.00344713	21.3937	0.251274	0.512804	9	26S proteasome non-ATPase regulatory subunit 8	PSMD8	0.32258	up	not.sig
Q9NT62	0.0034075	21.4078	0.251064	0.512804	9	Ubiquitin-like-conjugating enzyme ATG3	ATG3	0.32258	up	not.sig
P35606	0.00252579	21.9002	0.251339	0.512804	37	Coatomer subunit beta'	COPB2	0.32258	up	not.sig
P48506	-0.00795796	20.049	0.251151	0.512804	11	Glutamate--cysteine ligase catalytic subunit	GCLC	0.32258	down	not.sig
Q9P270	-0.00913677	20.3468	0.251392	0.512804	13	SLAIN motif-containing protein 2	SLAIN2	0.32258	down	not.sig
Q99848	-0.0140353	18.9821	0.251251	0.512804	2	Probable rRNA-processing protein EBP2	EBNA1BP2	0.32258	down	not.sig
Q9UMZ2	-0.0155673	19.8114	0.250664	0.512804	3	Synergin gamma	SYNRG	0.32258	down	not.sig
P17612	0.00381567	20.786	0.2525	0.513843	8	cAMP-dependent protein kinase catalytic subunit alpha	PRKACA	0.323233	up	not.sig
P49711	-0.0144748	18.9303	0.252464	0.513843	6	Transcriptional repressor CTCF	CTCF	0.323233	down	not.sig
[truncated: 2,069 more rows]

## Sheet: Supplementary Table S2
Ontology	ID	Description	Gene Ratio	Background Ratio	P Value	q Value	geneID
CC	GO:0031966	mitochondrial membrane	24/116	296/3978	2.70908e-06	0.000644476	NDUFS7, OGDH, SAMM50, ARMCX3, NDUFA9, RAC2, GSDMD, VDAC2, SLC25A1, SLC25A12, LYN, MFN2, CPT1A, TOMM70, DNM1L, HK1, HADHA, MPC2, NLRX1, SDHB, FAM162A, TIMM44, ETFDH, GATM
CC	GO:0005740	mitochondrial envelope	24/116	318/3978	9.57874e-06	0.00113937	NDUFS7, OGDH, SAMM50, ARMCX3, NDUFA9, RAC2, GSDMD, VDAC2, SLC25A1, SLC25A12, LYN, MFN2, CPT1A, TOMM70, DNM1L, HK1, HADHA, MPC2, NLRX1, SDHB, FAM162A, TIMM44, ETFDH, GATM
CC	GO:0098796	membrane protein complex	28/116	461/3978	9.16079e-05	0.00726435	DIPK2A, NDUFS7, GNAI2, SAMM50, SPCS1, NDUFA9, RAC2, VDAC2, RAC1, CLIC1, GP9, LYN, TOMM70, GNB4, STT3B, GNB1, AP2B1, CLIC4, MPC2, GNG10, DERL1, HLA-E, AP2A1, SDHB, TIMM44, AP1M1, VPS41, COPG1
CC	GO:0005741	mitochondrial outer membrane	10/116	92/3978	0.000289827	0.0172371	SAMM50, ARMCX3, RAC2, VDAC2, MFN2, CPT1A, TOMM70, DNM1L, HK1, NLRX1
CC	GO:0031234	extrinsic component of cytoplasmic side of plasma membrane	6/116	35/3978	0.000438999	0.0206053	GNAI2, LYN, GNB4, ESYT1, GNB1, GNG10
CC	GO:0019867	outer membrane	10/116	103/3978	0.000723915	0.0206053	SAMM50, ARMCX3, RAC2, VDAC2, MFN2, CPT1A, TOMM70, DNM1L, HK1, NLRX1
CC	GO:0031968	organelle outer membrane	10/116	103/3978	0.000723915	0.0206053	SAMM50, ARMCX3, RAC2, VDAC2, MFN2, CPT1A, TOMM70, DNM1L, HK1, NLRX1
CC	GO:0098552	side of membrane	15/116	204/3978	0.000731418	0.0206053	RAB21, GNAI2, FGB, THBS1, CD9, LYN, GNB4, ESYT1, GNB1, AP2B1, CXCL12, GNG10, HLA-E, AP2A1, CLCN3
CC	GO:0009898	cytoplasmic side of plasma membrane	9/116	86/3978	0.000779535	0.0206053	RAB21, GNAI2, LYN, GNB4, ESYT1, GNB1, AP2B1, GNG10, AP2A1
CC	GO:0005834	heterotrimeric G-protein complex	4/116	16/3978	0.000952511	0.0222431	GNAI2, GNB4, GNB1, GNG10
CC	GO:0030659	cytoplasmic vesicle membrane	26/116	479/3978	0.0010285	0.0222431	DIPK2A, RAB21, RAC2, EGF, CD9, RAC1, RALA, NBEAL2, RAB34, RAB18, LYN, DNM1L, SEC23IP, AP2B1, CLIC4, VPS4B, HLA-E, AP2A1, CLCN3, CYB5R1, AP1M1, RAP2B, CPNE3, RAB14, VPS41, COPG1
CC	GO:0012506	vesicle membrane	26/116	488/3978	0.00135853	0.0242774	DIPK2A, RAB21, RAC2, EGF, CD9, RAC1, RALA, NBEAL2, RAB34, RAB18, LYN, DNM1L, SEC23IP, AP2B1, CLIC4, VPS4B, HLA-E, AP2A1, CLCN3, CYB5R1, AP1M1, RAP2B, CPNE3, RAB14, VPS41, COPG1
CC	GO:0019897	extrinsic component of plasma membrane	6/116	43/3978	0.00136341	0.0242774	GNAI2, LYN, GNB4, ESYT1, GNB1, GNG10
CC	GO:0005759	mitochondrial matrix	15/116	218/3978	0.00145068	0.0242774	NDUFS7, OGDH, BCAT2, NDUFA9, VDAC2, PDP1, PDPR, HADHA, PRDX5, TIMM44, ACSS2, ETFDH, TST, MPST, DBT
CC	GO:1905360	GTPase complex	4/116	18/3978	0.00153077	0.0242774	GNAI2, GNB4, GNB1, GNG10
CC	GO:0030135	coated vesicle	12/116	157/3978	0.00183269	0.0272493	DIPK2A, EGF, CD9, SEC23IP, AP2B1, HLA-E, AP2A1, AP1M1, RAB14, ERGIC1, VPS41, COPG1
CC	GO:0098797	plasma membrane protein complex	11/116	141/3978	0.00242077	0.0338758	GNAI2, RAC2, RAC1, GP9, LYN, GNB4, GNB1, AP2B1, GNG10, HLA-E, AP2A1
CC	GO:0098562	cytoplasmic side of membrane	9/116	103/3978	0.00281014	0.0371398	RAB21, GNAI2, LYN, GNB4, ESYT1, GNB1, AP2B1, GNG10, AP2A1
CC	GO:0030662	coated vesicle membrane	9/116	106/3978	0.00341786	0.0427943	DIPK2A, EGF, CD9, SEC23IP, AP2B1, HLA-E, AP2A1, AP1M1, COPG1
CC	GO:0019898	extrinsic component of membrane	7/116	70/3978	0.00392389	0.0457852	GNAI2, LYN, GNB4, ESYT1, GNB1, GNG10, KALRN
CC	GO:0030666	endocytic vesicle membrane	8/116	89/3978	0.00404166	0.0457852	RAC2, EGF, CD9, RAB34, LYN, AP2B1, HLA-E, AP2A1
BP	GO:0002688	regulation of leukocyte chemotaxis	9/114	40/3893	1.47337e-06	0.0014902	RAC2, THBS1, RAC1, LYN, DNM1L, CXCL12, MAPK1, SERPINE1, LBP
BP	GO:0002690	positive regulation of leukocyte chemotaxis	8/114	31/3893	1.90114e-06	0.0014902	RAC2, THBS1, RAC1, DNM1L, CXCL12, MAPK1, SERPINE1, LBP
BP	GO:0050921	positive regulation of chemotaxis	9/114	43/3893	2.82239e-06	0.0014902	RAC2, THBS1, PPM1F, RAC1, DNM1L, CXCL12, MAPK1, SERPINE1, LBP
BP	GO:0097529	myeloid leukocyte migration	12/114	81/3893	2.87159e-06	0.0014902	RAC2, THBS1, CD9, RAC1, CXCL3, LYN, DNM1L, CXCL12, MAPK1, SERPINE1, PF4V1, LBP
BP	GO:0050920	regulation of chemotaxis	10/114	63/3893	1.08099e-05	0.00369923	RAC2, THBS1, PPM1F, RAC1, LYN, DNM1L, CXCL12, MAPK1, SERPINE1, LBP
BP	GO:0071622	regulation of granulocyte chemotaxis	6/114	19/3893	1.09888e-05	0.00369923	RAC2, THBS1, RAC1, DNM1L, MAPK1, LBP
BP	GO:0030595	leukocyte chemotaxis	11/114	78/3893	1.24746e-05	0.00369923	RAC2, THBS1, RAC1, CXCL3, LYN, DNM1L, CXCL12, MAPK1, SERPINE1, PF4V1, LBP
BP	GO:0071621	granulocyte chemotaxis	8/114	42/3893	2.17294e-05	0.00563821	RAC2, THBS1, RAC1, CXCL3, DNM1L, MAPK1, PF4V1, LBP
BP	GO:0002685	regulation of leukocyte migration	10/114	75/3893	5.21596e-05	0.0120303	RAC2, THBS1, CD9, RAC1, LYN, DNM1L, CXCL12, MAPK1, SERPINE1, LBP
BP	GO:0002687	positive regulation of leukocyte migration	8/114	49/3893	6.99642e-05	0.0142374	RAC2, THBS1, RAC1, DNM1L, CXCL12, MAPK1, SERPINE1, LBP
BP	GO:0097530	granulocyte migration	8/114	50/3893	8.128e-05	0.0142374	RAC2, THBS1, RAC1, CXCL3, DNM1L, MAPK1, PF4V1, LBP
BP	GO:0060326	cell chemotaxis	11/114	95/3893	8.23055e-05	0.0142374	RAC2, THBS1, RAC1, CXCL3, LYN, DNM1L, CXCL12, MAPK1, SERPINE1, PF4V1, LBP
BP	GO:0032103	positive regulation of response to external stimulus	17/114	211/3893	0.000107407	0.0156129	HSPA1A, BRCC3, RAC2, GSDMD, THBS1, PPM1F, RAC1, TKFC, LYN, TOMM70, DNM1L, CXCL12, HLA-E, MAPK1, NLRX1, SERPINE1, LBP
BP	GO:0006935	chemotaxis	13/114	134/3893	0.00011751	0.0156129	RAC2, THBS1, PPM1F, RAC1, RALA, CXCL3, LYN, DNM1L, CXCL12, MAPK1, SERPINE1, PF4V1, LBP
BP	GO:0042330	taxis	13/114	134/3893	0.00011751	0.0156129	RAC2, THBS1, PPM1F, RAC1, RALA, CXCL3, LYN, DNM1L, CXCL12, MAPK1, SERPINE1, PF4V1, LBP
BP	GO:0071624	positive regulation of granulocyte chemotaxis	4/114	10/3893	0.000127864	0.0156129	RAC2, RAC1, DNM1L, LBP
BP	GO:0090023	positive regulation of neutrophil chemotaxis	4/114	728204	0.000127864	0.0156129	RAC2, RAC1, DNM1L, LBP
BP	GO:1902624	positive regulation of neutrophil migration	4/114	728235	0.000196404	0.0226496	RAC2, RAC1, DNM1L, LBP
BP	GO:0090022	regulation of neutrophil chemotaxis	4/114	13/3893	0.00040661	0.044423	RAC2, RAC1, DNM1L, LBP
BP	GO:1990542	mitochondrial transmembrane transport	5/114	23/3893	0.000435067	0.0451554	SLC25A12, CPT1A, TOMM70, TIMM44, TST
MF	GO:0003924	GTPase activity	14/116	144/3965	6.14594e-05	0.0174674	RAB21, GNAI2, RAC2, RAC1, RALA, RAB34, RAB18, MFN2, DNM1L, GNB1, GNG10, TUBB6, RAP2B, RAB14
